# Supplementary material for: Recognition of pivotal immune genes NR1H4 and IL4R as diagnostic biomarkers in distinguishing ovarian clear cell cancer from high-grade serous cancer
Source: Front Mol Biosci. 2025 Jun 27;12:1600808. doi: 10.3389/fmolb.2025.1600808 (PMC12245676; doi:10.3389/fmolb.2025.1600808)
Supplement: Supplementary file 1 [file DataSheet1.zip]

Archive with 7 entries (6 files):
- supplementary/
- supplementary/Table S1.xls
- supplementary/Table S2.xls
- supplementary/Table S3.xls
- supplementary/Table S4.xls
- supplementary/Table S5.xls
- supplementary/Table S6.xls
