# Supplementary material for: Recognition of pivotal immune genes NR1H4 and IL4R as diagnostic biomarkers in distinguishing ovarian clear cell cancer from high-grade serous cancer
Source: Front Mol Biosci. 2025 Jun 27;12:1600808. doi: 10.3389/fmolb.2025.1600808 (PMC12245676; doi:10.3389/fmolb.2025.1600808)
Supplement: Supplementary file 1 [file DataSheet1.zip › supplementary/Table S1.xls]

id	logFC	AveExpr	t	P.Value	adj.P.Val	B
GLRX	1.27692123079559	4.80942853412449	10.3468325480136	2.72246300569684e-17	4.57918277558208e-13	28.626521051134
EPAS1	0.848231729230084	4.42596572918016	9.18669213777866	8.41312491057619e-15	7.07543804979457e-11	23.1423365332093
GGTLC1	0.741853095219517	3.86227029460526	9.08975427968959	1.35807409019325e-14	7.38271844348859e-11	22.683656218175
PPP1R3B	0.748451059813564	3.78266927007085	8.77776538082946	6.32921716603344e-14	2.12914865465365e-10	21.2089202008766
LBP	1.13342787659849	3.6129658467915	8.68850609460951	9.82317243243405e-14	2.75376267189234e-10	20.7876192052131
RXFP1	2.0616576053868	3.35625776925607	8.60997239508729	1.44564587587372e-13	3.47368051888513e-10	20.4172422600614
HGD	1.05496217525753	3.29479202190283	8.56303697555793	1.82086956926729e-13	3.82837826938448e-10	20.1960365557122
CYP2C18	1.13979108065482	3.02566610305162	8.39501171199108	4.15469480840062e-13	7.76466296414426e-10	19.405179345923
GDF15	0.668246160440021	3.08652965808198	8.36538928469886	4.8040744243108e-13	8.08045318169077e-10	19.2659400517739
CYP2C9	0.645326861687362	3.40094490798583	8.246639144796	8.59304867996331e-13	1.31395526179075e-09	18.7083920463056
SCIN	0.692596915748513	3.27666711626771	8.22561524762069	9.5236784354287e-13	1.33490226069926e-09	18.6097941150453
CCNB1IP1	-0.604260499382324	4.79300718459261	-8.18752145195348	1.14730359411312e-12	1.48443434253713e-09	18.4312329400219
IGSF9	-0.946751267572927	3.89539025682186	-7.99395091793772	2.94932476298052e-12	3.11536896950979e-09	17.5258584123799
ANXA4	1.07117426948315	5.54590341385628	7.99296664027516	2.9634901017929e-12	3.11536896950979e-09	17.5212637395969
EMX2	-1.86314969637581	4.40871723361336	-7.97577028404377	3.22219311728847e-12	3.18807577839953e-09	17.4410056754215
PBX1	-0.76262241333299	4.71529648684211	-7.81662258341295	6.98031309639624e-12	5.59089839435166e-09	16.6997151775042
KLHL14	-0.592870690678347	3.35582098217358	-7.76752418981215	8.85505227830093e-12	6.77008996913734e-09	16.4715921989953
SLC3A1	1.09371320934222	2.63414736950405	7.54829810769283	2.55193024640357e-11	1.78847778102117e-08	15.4566761336384
MGLL	1.05099065231065	4.66162576904352	7.51720568085727	2.96369423734022e-11	1.84868213724052e-08	15.313252531069
ARID3A	0.622926770022412	3.70132879220648	7.51693436520594	2.96756347832901e-11	1.84868213724052e-08	15.3120016040318
STK38L	-0.620809272066746	4.30632636524798	-7.50364272342806	3.16339125119884e-11	1.90029431589873e-08	15.2507320807108
BCMO1	0.935198721168844	2.97336134114372	7.47974804355835	3.54827017738429e-11	2.05799670288289e-08	15.1406504891034
CRABP2	-1.2167927708899	5.32268888269737	-7.38347716803045	5.63039298650693e-11	2.95947531353271e-08	14.6979932129058
ACSL1	0.754249931028899	4.46387587786437	7.30850774246788	8.05854536550428e-11	3.7651314735495e-08	14.3542732998141
FAM155A	0.969866034558394	3.14637911807692	7.29401083862241	8.63619367077164e-11	3.92596696060484e-08	14.2879120861891
RAB9A	0.600613191411717	5.05324622253543	7.26784004873388	9.7849990558189e-11	4.12586980970577e-08	14.1681998929076
HAVCR1	1.18820574960322	2.86320559061488	7.26208884338148	1.00571142804956e-10	4.12586980970577e-08	14.1419075856761
GPX3	1.35005665899193	5.60531797144737	7.24991217068051	1.06582821476034e-10	4.16364955878825e-08	14.086258791421
NAPSA	1.026258741834	3.812778779542	7.2453646332182	1.08918299992083e-10	4.16364955878825e-08	14.0654824222573
IGFBP1	1.00440784108477	2.38030107965587	7.23566994628039	1.14068116896037e-10	4.26361272486966e-08	14.0212019120342
GDA	1.12728080346865	3.67158789742409	7.1645351675514	1.60016270173035e-10	5.61490248744415e-08	13.6967882876704
GRB14	1.09519565899128	2.91360114478745	7.15990825349529	1.63573259146708e-10	5.61490248744415e-08	13.6757176877129
SFTA2	1.57516074674002	3.19237958736842	7.14748698319692	1.73514918590473e-10	5.83704186138353e-08	13.6191710512838
MPP7	-0.782123493597029	3.44087158697368	-7.12704839216024	1.91194126730908e-10	6.30565727767425e-08	13.5261865319067
FXYD2	0.702592841415357	3.1017038022166	7.05011378812854	2.7529045636914e-10	8.60248429673953e-08	13.1768614114598
SGK2	0.620851614407438	2.91194766874494	7.04555337195954	2.81294076290531e-10	8.60248429673953e-08	13.1561893051315
NR1H4	0.711921914605185	2.847016034833	7.01517672198153	3.24732702556596e-10	9.56224641107404e-08	13.0185947725808
IL4R	0.59735891025427	4.34649265506073	7.01194233995949	3.29732634864622e-10	9.56224641107404e-08	13.0039546949157
KLK7	-1.14730284364716	4.60669420149291	-6.96819653522337	4.053477201722e-10	1.11769650054039e-07	12.806144028499
PTHLH	1.40375078711757	2.80547792996964	6.95812532241412	4.25057501128136e-10	1.15313986596375e-07	12.7606570947908
MET	0.844650271250686	4.02021222506579	6.90541374088194	5.44787375681367e-10	1.43176932171259e-07	12.5229152743481
AVPI1	0.607819478469295	4.53007346993927	6.88830361875459	5.90418195040191e-10	1.52782062162708e-07	12.4458659611305
CPM	0.683009178293614	3.54684384117662	6.87487027880681	6.28879637740508e-10	1.60269022830233e-07	12.3854160397583
MEIS1	-1.05686210510807	4.67043673209008	-6.86334206031147	6.63858424385932e-10	1.64207333796638e-07	12.3335690491164
SNX9	0.658847289502563	4.53583752502024	6.84659425837399	7.18134284728818e-10	1.75058241581721e-07	12.2582970765161
RDH10	1.02151743653021	3.58339505399038	6.83209471820828	7.68658759193234e-10	1.79567226800419e-07	12.1931775519618
GABARAPL1	0.774193808073883	4.20518179362854	6.80725236343443	8.63534323690272e-10	1.96279017898248e-07	12.0817110126994
RASD1	0.990219615854136	4.15704146835273	6.75959501854047	1.07916080253938e-09	2.3625374748658e-07	11.8682480203124
NYNRIN	-0.606678797544519	4.20539902484818	-6.75912323079383	1.08154212583036e-09	2.3625374748658e-07	11.866137310606
LOC100422737	0.714411602783279	3.11791138784413	6.73642125821809	1.20249063451852e-09	2.59306313751302e-07	11.7646302438839
DRAM1	0.62980558660295	4.55934430498988	6.72614814691037	1.26153348344165e-09	2.68594850525171e-07	11.7187339221595
CTH	0.930625889169195	3.37486252320344	6.70318504311207	1.4040857687834e-09	2.8574070847391e-07	11.6162293636751
IL6	0.988617521865574	3.38517051109818	6.70228043037164	1.4100165757036e-09	2.8574070847391e-07	11.6121937208265
MOGAT1	0.733095391150333	3.70701448133603	6.6981002380901	1.43774626933855e-09	2.87891574408028e-07	11.5935475325498
EMX2OS	-0.841255288094533	3.93347259584008	-6.68102101720641	1.55676090276458e-09	3.08055510405884e-07	11.5174052535176
KCNG3	0.628322132036607	2.93484252790233	6.65198818653381	1.78184413649466e-09	3.40575208816365e-07	11.3881254670537
SGPP1	0.829674537946275	4.1544500315663	6.63204974045094	1.95477972476024e-09	3.68442072966176e-07	11.2994553458537
PNP	0.726119023972689	4.65268111018725	6.62974772123909	1.97578574790762e-09	3.68442072966176e-07	11.2892238196886
HCLS1	0.775103444621984	4.71204814100202	6.61027234983402	2.16267143258916e-09	3.95392755392931e-07	11.2027138481573
DDX52	0.599296583215499	3.55078003871457	6.56621700824216	2.6523883497894e-09	4.64720542119351e-07	11.0073528190112
TFPI2	1.38127603364828	4.51624323430668	6.54903966768897	2.87174895804839e-09	4.83028174743739e-07	10.9313078425054
RIMKLB	0.818532400469627	4.15304882249494	6.54505138296227	2.92519321569484e-09	4.87146038494922e-07	10.9136617989023
GNE	0.769166234719083	3.94282181915992	6.53392255972738	3.07957891552389e-09	5.0782860155992e-07	10.8644432930477
LEFTY1	1.56027537929714	3.83338882528846	6.51754307422786	3.32156746269711e-09	5.42415191481218e-07	10.7920586581378
BTG3	-0.644695621464501	4.04971669163462	-6.50019693332491	3.59834355043456e-09	5.77090788530258e-07	10.7154747650252
LYPD1	-1.30084680192457	4.42824011941296	-6.49994489162363	3.60252870366689e-09	5.77090788530258e-07	10.7143625444708
LRRK2	0.788756411378849	3.41457235829453	6.48231010162814	3.90761729117047e-09	6.1389404306578e-07	10.6365825538615
WARS	0.629108667936721	5.16549684620698	6.48042140597378	3.94176912313343e-09	6.1389404306578e-07	10.6282569149956
BICC1	0.711572357017861	3.72650347648279	6.44618505008302	4.61454703994412e-09	6.90593905615816e-07	10.4774951482094
CXADR	-0.690687462915425	4.36216959325911	-6.44501026362269	4.63954288552837e-09	6.90593905615816e-07	10.4723272181263
SLC45A4	0.690768688608298	4.70028728718624	6.43271651126825	4.90927607712544e-09	7.18034987976087e-07	10.4182678261017
PIGR	0.945025366528905	3.87132248325405	6.42937189421724	4.98530243478681e-09	7.22868853044088e-07	10.403567263694
CDCA7L	-0.924896090477384	4.4205362451417	-6.42323158331796	5.1279178196554e-09	7.37192972022256e-07	10.3765863483889
WT1	-1.1720018252963	4.67332050264676	-6.40792824936186	5.50113294204115e-09	7.70692532804092e-07	10.3093851336861
PPARG	0.602663137119927	3.36078993393219	6.37258613389929	6.46868330579943e-09	8.77445590351181e-07	10.1544224311229
FBXO8	0.834564981940944	4.39006612240132	6.34527497631408	7.32983379713686e-09	9.78474638633666e-07	10.0348993828551
CYTIP	1.05764711196588	3.69683488888158	6.32860174200277	7.91022333193917e-09	1.03679829208748e-06	9.96202989622213
PCDH19	-0.859494891216746	3.88136477105516	-6.32576730436943	8.01330427891629e-09	1.03679829208748e-06	9.94964960322736
GALNT11	0.688605736886828	5.20032924513664	6.30364982249643	8.86453402332062e-09	1.12106362610716e-06	9.85311956604831
FAM149A	0.8156671828185	3.31602964043016	6.30059698956724	8.9888306744824e-09	1.12829949212533e-06	9.83980619688329
CDKN2AIP	0.659139263945737	4.39415351051113	6.27263319859667	1.02104626202943e-08	1.26279397995111e-06	9.71797569472347
TMEM101	0.645336853931641	4.32642926689271	6.26990624551118	1.03380192098324e-08	1.26923710298819e-06	9.70610668009082
RPL39L	-0.602802666778933	4.01650901265688	-6.25905439099401	1.08613962886077e-08	1.32383105488682e-06	9.6588946646666
SGK1	0.738312810127434	5.15295124188259	6.24419487311569	1.16207021676888e-08	1.39614436043232e-06	9.59430027316423
CDA	0.689848949570865	3.70140645734312	6.23985946385486	1.18519445519011e-08	1.41382771179415e-06	9.57546589884467
CPNE8	0.606137302250445	3.21098984660931	6.2347096960626	1.21325284828198e-08	1.43710654282415e-06	9.55310057010599
RBP4	0.857493966364152	3.31650392532389	6.20561803758719	1.38451058588883e-08	1.59503205853768e-06	9.42689710060034
CTNNA2	-0.731992051199566	3.2001870284413	-6.19451020469651	1.45601178767275e-08	1.65473772085511e-06	9.37877345397729
LRRC19	0.674228012049868	2.26663794715587	6.16089745430881	1.69530769958932e-08	1.87599180967713e-06	9.23336575517961
NET1	-0.594464694296543	4.84430298685223	-6.14443541128637	1.8262604223334e-08	2.00769283030378e-06	9.16227118723696
ARSE	0.711704060793527	3.5199675256832	6.12957965517572	1.95296725834945e-08	2.11928447002824e-06	9.09818187484139
MFHAS1	0.676405956191727	4.81670287147773	6.12217373534175	2.01933210636587e-08	2.17725423263294e-06	9.06625624540196
ADRA2C	-0.593480165945298	3.38683443759868	-6.11304320444682	2.10421768910857e-08	2.22597116545951e-06	9.02691846782749
PRR15L	-0.828373517304691	4.11198152097672	-6.11061119593709	2.1274148987154e-08	2.23644491227456e-06	9.01644462965184
RAPH1	0.61461881690598	3.6672527083502	6.1000284855257	2.23132575204011e-08	2.31672216971078e-06	8.97088898028221
APOL1	0.822159309760645	5.02878836734059	6.07633957530274	2.48239990681106e-08	2.50023751093186e-06	8.86903624787824
MAP3K5	0.675722327010706	4.1472145969585	6.05075985752731	2.78481552907076e-08	2.70754897103874e-06	8.75924398479808
TCN2	0.632939188096894	4.31873157695344	6.04616965857	2.84280037287297e-08	2.73233727266991e-06	8.73956316684664
DPP4	0.994235072088391	3.56298759528846	5.97539748125664	3.9029253363514e-08	3.54849752202328e-06	8.43694444920892
RAB42	0.61957980066609	4.24803932472166	5.96655614529221	4.06012425981397e-08	3.6613898805574e-06	8.39924905490773
CLIC5	-0.681797235996204	3.56344924379049	-5.89318836181133	5.62914241732365e-08	4.73410877296919e-06	8.08740280484593
GLIS3	0.807824548602898	4.17772386244939	5.87136742925728	6.2016252533987e-08	5.08835789083737e-06	7.99498930821135
FGB	1.22554603066147	3.07549113774291	5.86614388055431	6.34694890130513e-08	5.13248464038232e-06	7.97289024958715
RAD51AP1	-0.648736305372874	4.49389143839069	-5.81362141053083	8.00758383952806e-08	6.23553519355843e-06	7.7511869778343
HEY2	-0.773797473658815	3.92548056825911	-5.81108127426485	8.09791598687656e-08	6.27681782945916e-06	7.74048808360351
EEF1A2	1.15401143681527	3.4813748101417	5.80347775242633	8.3743430516634e-08	6.43180137575244e-06	7.70847548568183
RBM38	-0.644210113308779	4.32239095907895	-5.79396027009849	8.73345599904921e-08	6.67712408654581e-06	7.66843211484581
LRIG3	-0.644114327234376	3.39669096625506	-5.7861948540664	9.03764031206714e-08	6.78629955575756e-06	7.63578297731243
LGR6	-0.812841573578151	3.56506397283654	-5.75897648890443	1.0188346568975e-07	7.41852767489867e-06	7.52150713560827
TMTC1	-0.777439183712334	3.63926080546053	-5.73592957342963	1.1274365946848e-07	8.00146984075881e-06	7.42494341775436
CSGALNACT1	0.916592586719072	3.87881002628036	5.73354689954485	1.1392929843176e-07	8.05164201521935e-06	7.41497075477786
DACH1	-1.03927664766792	3.00150384874494	-5.72619755742657	1.17664103634439e-07	8.11110747184945e-06	7.38422252227248
PGBD5	0.758204378007811	4.18483769399798	5.72353428462173	1.19047014618161e-07	8.13971864177831e-06	7.3730845251618
EIF4E3	0.665959772393049	4.17318255167004	5.71076433418826	1.25902859455311e-07	8.57362791918356e-06	7.31971395065602
DNER	1.48717774785132	2.86834978727733	5.69763716594786	1.33354601431899e-07	8.97209758433819e-06	7.26490975399011
OLIG3	0.750006828279686	2.52345362999494	5.6929401872756	1.36124760164105e-07	9.09275333601413e-06	7.24531515491465
LIX1	-1.06582008655153	2.89444514604757	-5.68160646275354	1.43043962425895e-07	9.47243877166751e-06	7.19806569105186
TSPAN1	0.838564448582544	4.90532725327935	5.66426386452162	1.54305380256941e-07	1.01781039055755e-05	7.12585349560926
RASSF9	-0.856784099989502	3.47460982718623	-5.6346598329895	1.75573027758831e-07	1.12715203316929e-05	7.00283360403853
CEP44	0.725320458277631	3.79931450007591	5.62549702320028	1.82720618519028e-07	1.16415181950381e-05	6.96482107525899
IMPA2	0.62059981502447	4.70859673354251	5.61279982563557	1.93099426131253e-07	1.21191505504764e-05	6.91219594372657
SESTD1	0.707206429540312	3.7836272216498	5.59418800582255	2.09366317179591e-07	1.2920579621937e-05	6.83516250305439
DAPL1	-1.43412031692869	3.96882664604757	-5.56230840698777	2.40408392648993e-07	1.44416755869859e-05	6.70350830120696
LINC00472	0.699127151057307	2.8029339362753	5.55081986070382	2.52667303870647e-07	1.50704398975329e-05	6.65615536502367
VNN1	1.06715470085013	3.29432417253036	5.53282165559734	2.73115272187487e-07	1.61190700571247e-05	6.58206962359432
COL4A4	0.587339235658551	2.92895154395749	5.52652316487099	2.80647602298833e-07	1.63344519861994e-05	6.55617173675716
DPPA2	0.594968202357998	3.08712524296559	5.52255980266804	2.85491403179609e-07	1.65084335695771e-05	6.53988293910346
CDH2	-0.757101309047417	4.02840033841093	-5.52246388279904	2.85609641423718e-07	1.65084335695771e-05	6.53948879631516
DSEL	0.615001781923164	3.00948458700405	5.51616137433497	2.93484745498842e-07	1.68478273695922e-05	6.5135988141863
PTPRM	0.646757346226903	4.60238728920041	5.5125141257575	2.98138905457428e-07	1.69989708128608e-05	6.49862314116413
CTCFL	-1.31550510115136	3.13938343299089	-5.49332620641543	3.23841668103129e-07	1.82785800587068e-05	6.41991963982611
DNAJC15	0.683974297787904	4.10933069825911	5.46815352948389	3.60877745983496e-07	1.97809367205142e-05	6.31687971844659
DUSP5	0.795006452592813	4.34465533746711	5.46475941220786	3.6617884041748e-07	1.99324533845373e-05	6.30300495701635
GEM	0.70623272315598	3.62938207527834	5.4336541232046	4.18453464755158e-07	2.21332933244709e-05	6.17605588400207
FAM83B	0.661121587488219	2.99772599429656	5.41321713639652	4.56708901776995e-07	2.38566575400281e-05	6.09285034304464
XDH	0.765629145125036	3.99368411115385	5.41112240642923	4.60818330152585e-07	2.39967935392151e-05	6.08433119206644
GBA3	0.745871221888069	2.94272097098684	5.40950940868619	4.6400736088728e-07	2.40141655696125e-05	6.07777238441746
TFPI	0.688800149815748	2.69778638498482	5.4039533270748	4.75158539049528e-07	2.44408765345965e-05	6.05518788828838
DLX5	0.791339049378257	3.32365245801619	5.39576854805683	4.92065190792214e-07	2.52333430156251e-05	6.0219401706954
KCNJ16	1.07239223025697	3.08377369769231	5.38173697172123	5.22429882474232e-07	2.63091934826844e-05	5.96500304497583
CCDC146	-0.876343790624571	4.18874239662955	-5.37769809678422	5.31505122012905e-07	2.64494560717664e-05	5.94862850663919
MOB1B	0.609886243998311	4.79857587541498	5.37265956936205	5.43043168793214e-07	2.68646649973584e-05	5.92821016133081
BCL11A	-0.629238135805953	4.03122477476215	-5.362711399677	5.66548746782591e-07	2.7471141159676e-05	5.8879252281523
SLC16A4	0.989067170604948	3.76836255302126	5.36263411652534	5.66735195149083e-07	2.7471141159676e-05	5.88761242478437
TFCP2L1	0.678984764488207	3.98449356832743	5.35669106912391	5.81254372396284e-07	2.8013462875947e-05	5.86356504992601
APOA1	-1.08006804878158	4.0014998078998	-5.34334793119851	6.15191632084006e-07	2.94801232240826e-05	5.80962580677068
LRRTM1	-1.11400976800131	3.87277120538208	-5.32967221333643	6.5198577439671e-07	3.10662910066648e-05	5.75441583914847
BMPR1B	-0.600013738966624	3.56552439409666	-5.31925801908611	6.81441064295341e-07	3.22942226760299e-05	5.71242317421509
C12orf75	0.916803339640324	4.83607981496964	5.31920432426355	6.81596257431072e-07	3.22942226760299e-05	5.71220677605444
FGG	1.01314209044375	2.81772613847672	5.29963564400362	7.40520122672065e-07	3.44075924401772e-05	5.63341949587239
IGFBP3	0.760603317717333	5.39917890962551	5.29751271869307	7.47204578849242e-07	3.46225372348326e-05	5.62488149791726
PTX3	-1.19873680616752	3.12017940618421	-5.28503884618851	7.87690040912109e-07	3.58612348641609e-05	5.57475092910272
ARL4C	-0.60338595125013	4.29821166961538	-5.28250087301145	7.96186213010032e-07	3.58765353231988e-05	5.56455895371904
F3	0.857143655928845	4.26032110375	5.24643586602369	9.27054814215796e-07	4.01580135768635e-05	5.42001409824711
NPAS2	0.624921172082607	3.71687352828441	5.24538283840406	9.31176033960658e-07	4.01599510031238e-05	5.41580170202545
SLC6A12	0.618127780300246	4.0751212463664	5.22586568480282	1.01088395967106e-06	4.28288871578518e-05	5.33781081015249
SERTM1	-0.919763338770053	2.96393398817814	-5.22166607183502	1.02888755143076e-06	4.32647215376635e-05	5.32104973624753
SLC25A15	0.634244865322268	3.92934300621964	5.20413597967686	1.10748272327604e-06	4.5994714581489e-05	5.2511647511163
LAMB1	0.847239881590437	4.54202660116903	5.20302363159433	1.11266316231209e-06	4.60960452957866e-05	5.24673462607921
HOMER2	-0.792566843196172	3.96844438787955	-5.20119201583856	1.12124502489916e-06	4.6337447957749e-05	5.2394410178644
SEMA6A	0.585736668591669	3.38806927393725	5.18397585896517	1.20513617732273e-06	4.84937571831777e-05	5.17095401588675
ELOVL7	0.853852629182309	4.14113896322621	5.17081067192696	1.27339576655334e-06	5.0515369795819e-05	5.11866626758406
TGM7	0.690807610197924	3.13922923922571	5.16684782411027	1.29467205742594e-06	5.1238550602128e-05	5.10294150159714
NFIL3	0.591108781567726	4.74031574845901	5.1123462086425	1.62498837625908e-06	6.12831939208022e-05	4.8873555268807
PRSS2	-0.755652113515097	3.58141490562247	-5.09749607250671	1.72841753242798e-06	6.43185462288466e-05	4.82883574211313
NAPSB	0.76456722330124	3.05977657949393	5.08769503812601	1.80017100450165e-06	6.58236441211257e-05	4.79026526015911
SOD2	0.66239052080559	4.2196024956503	5.02010708763843	2.38043857422428e-06	8.25118674111894e-05	4.52542812607261
CFD	0.625669000203321	3.75258639264423	5.01685314795961	2.41255808154148e-06	8.31541535482126e-05	4.51272876812545
ACE2	0.748697625413711	3.21118451356781	5.00776658154992	2.50450492449731e-06	8.57398073908527e-05	4.47729102198235
S100P	1.25466295591042	3.49493242503036	5.00404554753992	2.54313605977324e-06	8.6415249546234e-05	4.46278956664248
BLNK	0.627018399387258	4.17264170464575	4.99852444437303	2.60152756972539e-06	8.76907689835293e-05	4.44128436605406
MAOA	0.715513131471104	3.82736696052126	4.98748765458859	2.72219640880577e-06	9.08479039605419e-05	4.39833600673877
ARG2	0.643726842742613	3.66671525373482	4.98396604362267	2.76183469999597e-06	9.18064420038187e-05	4.38464358649958
KLK11	-0.936479504864681	4.2987086573583	-4.97230176133716	2.89718274602531e-06	9.53632363760189e-05	4.33933142580645
DMKN	-0.771999770245012	4.14041544238866	-4.96927701092	2.93332298072836e-06	9.59892850892043e-05	4.32759122119087
FAM20A	0.659354977667157	3.93694570331984	4.9525078928719	3.14179206456481e-06	0.000100849126957977	4.26257904087181
STC1	0.658354459404568	3.96964055941296	4.94117562251265	3.29077085032996e-06	0.00010405599765285	4.21871729253339
THSD7A	0.704277752889331	3.08327426840081	4.90275534415957	3.8488496387473e-06	0.000117919218440309	4.07044811482274
AGPAT9	0.708210783201144	3.15990930744939	4.89868795090881	3.91306341338635e-06	0.000119235011980359	4.05479122887603
PCP4	-1.19329644641716	3.75407564058198	-4.88111542868752	4.20267843806651e-06	0.000126387232168623	3.98723617224297
MAB21L3	0.635695405694032	2.16275762925101	4.8759238917776	4.29216128039554e-06	0.000128231177151426	3.9673054791489
RASSF10	-0.957382176770642	3.21393676006832	-4.84288114777674	4.90671102149425e-06	0.000143807132882611	3.84074689194574
HSPA4L	0.732336708881376	3.15130288847672	4.80565794338793	5.70168039681e-06	0.000164742635678928	3.69879193260501
AR	-0.628273077438767	3.71139143922318	-4.80528859955386	5.71016388827674e-06	0.000164742635678928	3.69738668828149
ABHD3	0.624313566561472	4.66282822182186	4.7795577105698	6.33236980266893e-06	0.00017870882563908	3.599648452564
C4BPA	0.587423345300717	3.95874558698381	4.75574460836681	6.9665742954733e-06	0.000190865679041653	3.50947776522335
AMIGO2	0.796963718008921	4.58342323751771	4.74735293854428	7.20444077190557e-06	0.000194508336731062	3.47776704984522
CP	0.986119117230351	5.25943701163968	4.73373393556383	7.60736188478066e-06	0.000202782609987339	3.42637575061643
GPR64	-1.02135388121508	3.99084761511134	-4.72644294199358	7.83197408389775e-06	0.000207454809592378	3.39890024015877
ORM1	0.676769934104407	3.03011140769737	4.68737923370698	9.14947109639621e-06	0.000233172884608158	3.25213457706421
DLX6	0.642291023991757	3.08052528538462	4.68361930538185	9.2870761058351e-06	0.000235608778431593	3.23804777120261
NID2	0.817381240952797	4.60306283148785	4.62979833042529	1.14911161734443e-05	0.000277303549551411	3.03717297383147
LPAR3	-1.08628775959824	4.28892652727733	-4.62806217382128	1.15700601480474e-05	0.000278409744907235	3.0307172263941
AKR1B10	0.775734244165422	3.40870438576417	4.61975125777689	1.19553016070139e-05	0.000285636609417575	2.99983477593008
CSF3R	0.604148229552954	3.97422492023279	4.61396336455853	1.22309054506649e-05	0.000290570380904214	2.97834812468979
BBOX1	-1.06191183392851	3.42362395107287	-4.59888038751895	1.29783598484735e-05	0.000304519975772979	2.92243432403488
ALDH8A1	0.670923561995879	2.61079412526316	4.58095345063897	1.392440659981e-05	0.000319956993181426	2.8561275636399
G0S2	0.666067187892073	4.31408622525304	4.57541636118003	1.42298787885054e-05	0.000326085233273381	2.83568042565639
FAM3B	-0.934269737546277	3.81794237688765	-4.5560522105889	1.53500450702567e-05	0.000344250344108958	2.76429633305109
LONRF2	-0.658644894558137	3.18978069507591	-4.50862369929855	1.84661856155963e-05	0.000400571810915577	2.59026974280334
RNF182	1.02776347078277	4.07478664082996	4.49546829473714	1.94337401461394e-05	0.000414816636114296	2.54220579999922
PODXL	-0.61655603492604	4.78690486714069	-4.49083072748161	1.97863734726445e-05	0.000420692047144701	2.52528371286236
PLAGL1	0.749976567467949	4.01687593668016	4.48839116208133	1.99743499846691e-05	0.0004220710637464	2.51638645447221
NOG	0.757817018840841	2.73187685711032	4.45333268312303	2.28740998859229e-05	0.000474404882960818	2.38887042860302
HMGCR	0.667007693654232	4.6189115576164	4.45067224075994	2.31100384548697e-05	0.0004787079394223	2.37922017091576
TMPRSS4	0.752050591418785	4.78021228800101	4.39637782274523	2.84718221161383e-05	0.000560112336834439	2.18309803760876
ACSM3	0.672453342947862	3.77319859503289	4.38984728141908	2.9192471813299e-05	0.000568307148032048	2.1596144878265
EGFL6	-0.750061932171469	4.56871359585526	-4.38265516123322	3.00064991275161e-05	0.000582133004988258	2.13377844568368
KLK10	-0.597396799410179	3.98262916739372	-4.36725791220637	3.18235177511583e-05	0.000608955140585304	2.0785610623361
VCAN	0.939020688055971	4.73967555048077	4.27225339471219	4.56163781068305e-05	0.000810208531950253	1.740713708833
NANOS1	-0.674544960046662	3.3213355459413	-4.26795610140095	4.63602557270447e-05	0.000818236622590652	1.7255494570525
FGF9	-0.703507180482995	2.814281624833	-4.24297365655501	5.09216755915097e-05	0.000882944861187696	1.63759518975911
LOX	0.811733087140496	3.57115472169787	4.24271321681203	5.0971430452631e-05	0.000882944861187696	1.63668010888315
MUC16	-0.783489491585894	4.70704977590081	-4.23806647845652	5.18670562203671e-05	0.000890704925274757	1.62035971239022
SLC16A6	0.587133291370794	3.42427947666498	4.23340796364502	5.27801455346826e-05	0.000900367188532821	1.60401009294029
LY75	0.624497708146086	4.36235971475709	4.231014902679	5.32551905223518e-05	0.000904800307662583	1.59561608720794
SLC44A3	0.782288659191391	4.16160410371458	4.21073810032967	5.7448837271603e-05	0.000958582715368876	1.52462145216859
NFKBIZ	0.645813368770355	4.60911914007085	4.20388138856815	5.89374918055282e-05	0.00097380020841747	1.50066664375244
SELENBP1	-0.630026160527431	4.72353273853745	-4.18782636945745	6.25697155116286e-05	0.00101585194488957	1.44468039398623
LEMD1	-0.879564273338947	3.82725515538968	-4.16812085802875	6.73225292855824e-05	0.0010723152865374	1.37616437891898
GAS1	-0.617185978255689	3.58423880985324	-4.16678001201117	6.76582390345694e-05	0.00107664293335994	1.37151029795146
C2orf40	-0.766497567845235	3.78387755337045	-4.12743810251593	7.8256083823914e-05	0.00120869359955761	1.23541266996522
PROM1	1.33268324544619	4.41552081807945	4.12142281555259	8.00108383881054e-05	0.00122742283370176	1.21468209564458
BEX1	-0.875500762989766	3.46285890154352	-4.11671524488181	8.14103977995761e-05	0.00124257975588827	1.19847289917202
CRIP1	-0.81128881020135	5.05095150437247	-4.09555616453071	8.79964149097881e-05	0.00132625421037871	1.12577602415476
EPHX4	-0.701169597907668	3.36791810497976	-4.0922714733774	8.90635901021761e-05	0.0013387395759773	1.11451402017913
LIPG	0.655371952851191	3.44660559092611	4.07489021176871	9.49205351156851e-05	0.00141539308567892	1.05502467685385
LYPD6B	-0.64653405738529	4.25138944573887	-4.05510541692937	0.000102036934254975	0.00150681407740885	0.987523927018547
CYP4X1	-0.90517525625343	3.55535429841599	-4.04934613076851	0.000104202809401751	0.001534755914306	0.967917854337106
S100A4	-0.672836138534381	5.09958247400304	-4.03995143220337	0.000107830703894057	0.00158151691582883	0.935977810805237
ADM	0.596695742051884	4.73502709510121	4.03334778377442	0.000110452904122328	0.00160989414847276	0.913557911678589
PDZK1	0.587080763069897	2.85196868855769	4.0289542036851	0.000112231250721721	0.00162875723653093	0.89865563607669
WNT7A	0.681803698366371	4.29870640968623	4.01408142718568	0.000118456980301794	0.00170440240263146	0.848294523567045
IL1R2	0.737839350139688	3.71220321706225	4.00859225931562	0.000120837240244478	0.00173272155235474	0.829740654821992
TSPYL5	-0.712970607356903	4.67809620819585	-3.94768266279093	0.000150516083084772	0.00203021693463181	0.625068676835449
SERPINB2	-0.64800235974029	3.37702925450405	-3.92831097138895	0.000161334747930475	0.00213337300329449	0.560442570282968
PITX2	0.625655949543655	2.14716765452429	3.92779632821188	0.000161632060723866	0.00213562549990214	0.55872876275174
MPPED2	-0.766444763917454	3.28723212788462	-3.89544784382602	0.000181407633260092	0.00233456495136553	0.451328732094631
KLK5	-0.833217485225127	4.14280162172065	-3.87256741899624	0.000196768143314974	0.00248471484276116	0.375749617798782
RERG	-0.728276049284629	3.65745370897267	-3.85169329469687	0.000211857935039629	0.00262985274344396	0.307078531475338
VAV3	0.750698595743777	4.00162465034666	3.82798783702663	0.000230332235569108	0.0028094185658248	0.229419657213477
GPR160	0.60499219135944	4.69383049994433	3.80030068807916	0.000253854022600291	0.00304335328591368	0.139159187622915
PNOC	-0.903068656966654	3.99106983408401	-3.7951034724753	0.000258517152573115	0.00308298795372146	0.122269573702744
PCSK1	0.685005870403126	2.55512909723684	3.74355397063756	0.000309404670188569	0.00351159686408348	-0.0443332752401684
CYP1B1	0.608888772975799	4.05538157125506	3.69291758527754	0.000368568013839773	0.00402030738831711	-0.206344246261812
QPCT	0.731628452536253	3.43795110033907	3.57769032182864	0.000545693989295786	0.00544072155419782	-0.568849806155688
DEFB1	0.847849544808593	5.01905187677125	3.54827323220052	0.000602417378320723	0.00582336799043365	-0.660003245060789
MEOX1	-0.744748973427432	3.82942983108806	-3.42212279712845	0.000915027883826001	0.00803937787185754	-1.04434461078407
NDP	-0.681742913687569	3.00621260508603	-3.30175104953515	0.00135080322009744	0.0107121688647048	-1.40096689400815
CRYAB	0.599334615878453	4.89059994129555	3.2874154043815	0.00141406427392239	0.0110832064712836	-1.44276831025834
PRSS21	-0.609390858956574	4.13639175618927	-3.27964909336059	0.00144948398275801	0.0112710841007173	-1.46535396950202
CLGN	-0.765903760743177	3.09793476999494	-3.27271628863891	0.0014818022556585	0.0114926799986353	-1.48547985787893
CCNA1	-0.716943055102923	4.08674587143725	-3.25287746007426	0.00157804854921678	0.012015743140709	-1.54288481023045
SOX11	-0.620912728183489	2.71107480272773	-3.23966936939091	0.00164533476357184	0.0124045408889639	-1.5809491504426
CYP4B1	-0.83985322193863	4.11665649353239	-3.23194699194564	0.00168590753404758	0.0126412061221017	-1.60314700067736
PLAT	-0.650997282695731	4.55177622055668	-3.22379418164076	0.0017297548558372	0.0128907738924155	-1.62653620071123
SCGB1D2	-0.729719446449717	4.42933300496964	-3.19649395346265	0.00188445678810912	0.0137690649760696	-1.7045120749035
BCAT1	-0.631369492250919	4.20072102089575	-3.19581280773274	0.00188847680692122	0.0137865364116384	-1.70645078851757
EYA2	-0.69550033132584	4.41878571310729	-3.19488118871096	0.00189398803550285	0.0138147782988542	-1.7091018756829
RSPO3	-0.753781594331892	3.40139104617409	-3.19266472978953	0.0019071604260414	0.0138921635488326	-1.71540670816122
TRHDE	0.680037186764493	2.42866296969636	3.15200061149521	0.00216451407572309	0.0151255200472216	-1.83045269679263
IRX3	0.663597788755487	4.53850111385121	3.15054493350712	0.00217430031066547	0.0151686981440868	-1.83454901868351
HPGD	-0.588952145107893	2.93394898117915	-3.1470228048337	0.00219814955771223	0.0152906846818527	-1.84445407133136
FLRT3	0.596408004008769	3.91938422093117	3.12775407491399	0.0023329900287001	0.0159482476305794	-1.89848360741509
PDZK1IP1	0.644576073773659	4.92400412416498	3.09080966154206	0.0026132832972015	0.01729847503303	-2.00132253644083
KLK6	-0.638979044972705	4.85761195409413	-3.08877562940626	0.00262958876738755	0.0173790503212018	-2.00695562798769
TMEM100	-0.778592531154446	3.35804751827429	-3.08296860364621	0.00267666101907384	0.017600249546842	-2.0230211016292
SCGB1D1	-0.72866756802199	2.80493660400304	-3.07155264872004	0.00277148792557558	0.0180194924268192	-2.05453212050804
SLC16A9	-0.629306585241197	3.82015214787449	-3.05776094574799	0.00289020376734419	0.0185405138698434	-2.09247346761245
FZD10	-0.637765304116744	3.846424847667	-3.0427648268511	0.00302462570614851	0.0191616588992158	-2.13356963905948
AKR1C3	0.652072094206988	4.07483164467611	2.97895177920921	0.00366392796310273	0.0221203403946116	-2.30658833732458
C2CD4A	0.626931685834664	3.27048071549595	2.97778231861706	0.00367673103596256	0.0221578703063025	-2.30973092046672
MT1M	0.684934125392714	3.8821311397166	2.96888101682742	0.00377554338789025	0.0226236693210951	-2.33361712259117
CXCL11	-0.756456430534845	3.4211213701164	-2.95218250647653	0.00396755306979416	0.0235040379347751	-2.37826700752952
MIR100HG	-0.62063650329811	3.95768410010628	-2.93474301963939	0.00417766493938295	0.0244347829390809	-2.42467511267321
ZBED2	-0.651306154967733	4.06289433515941	-2.91309698422337	0.00445270791094406	0.0256224930078957	-2.48195914594999
SALL1	0.718638397192728	2.66961777054656	2.89588048503181	0.00468326208201249	0.0264959529833334	-2.52726843543538
TUBB2B	-0.658358585921646	2.30678143870951	-2.89252069369175	0.00472951522665639	0.0266594825617454	-2.53608437179313
MSLN	-0.587165604470679	4.98436962176619	-2.88749221085078	0.00479952574329427	0.0269362772780146	-2.54926289755198
C8orf4	0.607242286564388	3.64084494471154	2.80340545062024	0.0061204905396902	0.0322010168525459	-2.76678074763006
OXTR	-0.61912687314591	3.56871509321356	-2.75705611786427	0.00698347675019152	0.0354121431830634	-2.88435661194598
MFAP5	0.679907500837063	3.82280444322874	2.63652002838689	0.00977162942912013	0.0449685327749949	-3.18228522272367
