# Supplementary material for: Recognition of pivotal immune genes NR1H4 and IL4R as diagnostic biomarkers in distinguishing ovarian clear cell cancer from high-grade serous cancer
Source: Front Mol Biosci. 2025 Jun 27;12:1600808. doi: 10.3389/fmolb.2025.1600808 (PMC12245676; doi:10.3389/fmolb.2025.1600808)
Supplement: Supplementary file 1 [file DataSheet1.zip › supplementary/Table S3.xls]

RXFP1
GDF15
NR1H4
IL4R
PTHLH
MET
IL6
LEFTY1
PPARG
LGR6
BMPR1B
PTX3
SEMA6A
BLNK
ARG2
STC1
AR
ORM1
CSF3R
FAM3B
FGF9
NFKBIZ
ADM
IL1R2
VAV3
PNOC
PCSK1
DEFB1
NDP
CXCL11
OXTR
