# Supplementary material for: Recognition of pivotal immune genes NR1H4 and IL4R as diagnostic biomarkers in distinguishing ovarian clear cell cancer from high-grade serous cancer
Source: Front Mol Biosci. 2025 Jun 27;12:1600808. doi: 10.3389/fmolb.2025.1600808 (PMC12245676; doi:10.3389/fmolb.2025.1600808)
Supplement: Supplementary file 1 [file DataSheet1.zip › supplementary/Table S4.xls]

ONTOLOGY	ID	Description	GeneRatio	BgRatio	pvalue	p.adjust	qvalue	geneID	Count
BP	GO:0044706	multi-multicellular organism process	7/31	220/18723	5.81645015315507e-08	8.85845358325517e-05	5.05112776458203e-05	RXFP1/PTHLH/STC1/AR/ADM/PNOC/OXTR	7
BP	GO:0007565	female pregnancy	6/31	193/18723	6.59444041180257e-07	0.000502166637358766	0.000286337544196691	PTHLH/STC1/AR/ADM/PNOC/OXTR	6
BP	GO:0048608	reproductive structure development	7/31	424/18723	4.77679447995634e-06	0.00190494711785228	0.00108620891746078	PPARG/BMPR1B/PTX3/STC1/AR/FGF9/ADM	7
BP	GO:0061458	reproductive system development	7/31	427/18723	5.00314410466785e-06	0.00190494711785228	0.00108620891746078	PPARG/BMPR1B/PTX3/STC1/AR/FGF9/ADM	7
BP	GO:0002828	regulation of type 2 immune response	3/31	31/18723	1.79023869313654e-05	0.00507567977682315	0.00289417411333525	IL4R/IL6/ARG2	3
BP	GO:0003382	epithelial cell morphogenesis	3/31	33/18723	2.16811136059064e-05	0.00507567977682315	0.00289417411333525	MET/STC1/AR	3
BP	GO:0035710	CD4-positive, alpha-beta T cell activation	4/31	102/18723	2.33287973983993e-05	0.00507567977682315	0.00289417411333525	IL4R/IL6/ARG2/NFKBIZ	4
BP	GO:0042092	type 2 immune response	3/31	36/18723	2.82777288759418e-05	0.00538337263475743	0.00306962188455948	IL4R/IL6/ARG2	3
BP	GO:0032620	interleukin-17 production	3/31	44/18723	5.19840894692538e-05	0.00721303787286457	0.00411290475523604	NR1H4/IL6/ARG2	3
BP	GO:0032660	regulation of interleukin-17 production	3/31	44/18723	5.19840894692538e-05	0.00721303787286457	0.00411290475523604	NR1H4/IL6/ARG2	3
BP	GO:0032612	interleukin-1 production	4/31	128/18723	5.68328657087162e-05	0.00721303787286457	0.00411290475523604	IL6/ARG2/ORM1/IL1R2	4
BP	GO:0032652	regulation of interleukin-1 production	4/31	128/18723	5.68328657087162e-05	0.00721303787286457	0.00411290475523604	IL6/ARG2/ORM1/IL1R2	4
BP	GO:0010862	positive regulation of pathway-restricted SMAD protein phosphorylation	3/31	49/18723	7.19119921486287e-05	0.00842476646479704	0.00480383753219584	GDF15/LEFTY1/PPARG	3
BP	GO:0007189	adenylate cyclase-activating G protein-coupled receptor signaling pathway	4/31	146/18723	9.47774233568489e-05	0.00897190614578925	0.00511581889641368	RXFP1/PTHLH/ADM/CXCL11	4
BP	GO:0045834	positive regulation of lipid metabolic process	4/31	149/18723	0.00010254169314941	0.00897190614578925	0.00511581889641368	NR1H4/PPARG/ADM/VAV3	4
BP	GO:0019221	cytokine-mediated signaling pathway	6/31	472/18723	0.000107134155786706	0.00897190614578925	0.00511581889641368	IL4R/IL6/PPARG/CSF3R/IL1R2/CXCL11	6
BP	GO:0030509	BMP signaling pathway	4/31	152/18723	0.000110758534632507	0.00897190614578925	0.00511581889641368	GDF15/LEFTY1/PPARG/BMPR1B	4
BP	GO:2000659	regulation of interleukin-1-mediated signaling pathway	2/31	10/18723	0.00011840745756456	0.00897190614578925	0.00511581889641368	IL6/IL1R2	2
BP	GO:0046631	alpha-beta T cell activation	4/31	156/18723	0.000122445662137733	0.00897190614578925	0.00511581889641368	IL4R/IL6/ARG2/NFKBIZ	4
BP	GO:0060326	cell chemotaxis	5/31	310/18723	0.000143755335310052	0.00897190614578925	0.00511581889641368	MET/IL6/CSF3R/VAV3/CXCL11	5
BP	GO:0060393	regulation of pathway-restricted SMAD protein phosphorylation	3/31	62/18723	0.000145483173336814	0.00897190614578925	0.00511581889641368	GDF15/LEFTY1/PPARG	3
BP	GO:0071772	response to BMP	4/31	165/18723	0.000151983397932398	0.00897190614578925	0.00511581889641368	GDF15/LEFTY1/PPARG/BMPR1B	4
BP	GO:0071773	cellular response to BMP stimulus	4/31	165/18723	0.000151983397932398	0.00897190614578925	0.00511581889641368	GDF15/LEFTY1/PPARG/BMPR1B	4
BP	GO:0060389	pathway-restricted SMAD protein phosphorylation	3/31	65/18723	0.000167461271818865	0.00897190614578925	0.00511581889641368	GDF15/LEFTY1/PPARG	3
BP	GO:0019627	urea metabolic process	2/31	12/18723	0.000173306039377731	0.00897190614578925	0.00511581889641368	NR1H4/ARG2	2
BP	GO:0071941	nitrogen cycle metabolic process	2/31	12/18723	0.000173306039377731	0.00897190614578925	0.00511581889641368	NR1H4/ARG2	2
BP	GO:0042093	T-helper cell differentiation	3/31	66/18723	0.000175239219158394	0.00897190614578925	0.00511581889641368	IL4R/IL6/NFKBIZ	3
BP	GO:2000514	regulation of CD4-positive, alpha-beta T cell activation	3/31	67/18723	0.00018324818960616	0.00897190614578925	0.00511581889641368	IL4R/ARG2/NFKBIZ	3
BP	GO:0002294	CD4-positive, alpha-beta T cell differentiation involved in immune response	3/31	68/18723	0.000191491199733293	0.00897190614578925	0.00511581889641368	IL4R/IL6/NFKBIZ	3
BP	GO:0042698	ovulation cycle	3/31	68/18723	0.000191491199733293	0.00897190614578925	0.00511581889641368	BMPR1B/PTX3/OXTR	3
BP	GO:0002287	alpha-beta T cell activation involved in immune response	3/31	69/18723	0.000199971250881649	0.00897190614578925	0.00511581889641368	IL4R/IL6/NFKBIZ	3
BP	GO:0002293	alpha-beta T cell differentiation involved in immune response	3/31	69/18723	0.000199971250881649	0.00897190614578925	0.00511581889641368	IL4R/IL6/NFKBIZ	3
BP	GO:0001886	endothelial cell morphogenesis	2/31	13/18723	0.000204604902007402	0.00897190614578925	0.00511581889641368	MET/STC1	2
BP	GO:0007567	parturition	2/31	13/18723	0.000204604902007402	0.00897190614578925	0.00511581889641368	RXFP1/OXTR	2
BP	GO:0032640	tumor necrosis factor production	4/31	181/18723	0.000216757507472069	0.00897190614578925	0.00511581889641368	NR1H4/IL6/ARG2/ORM1	4
BP	GO:0032680	regulation of tumor necrosis factor production	4/31	181/18723	0.000216757507472069	0.00897190614578925	0.00511581889641368	NR1H4/IL6/ARG2/ORM1	4
BP	GO:0048545	response to steroid hormone	5/31	339/18723	0.000217964889950231	0.00897190614578925	0.00511581889641368	IL6/STC1/AR/ADM/OXTR	5
BP	GO:0008217	regulation of blood pressure	4/31	186/18723	0.000240546419877497	0.00915880493683569	0.00522238937891934	PPARG/AR/ADM/OXTR	4
BP	GO:0071706	tumor necrosis factor superfamily cytokine production	4/31	186/18723	0.000240546419877497	0.00915880493683569	0.00522238937891934	NR1H4/IL6/ARG2/ORM1	4
BP	GO:1903555	regulation of tumor necrosis factor superfamily cytokine production	4/31	186/18723	0.000240546419877497	0.00915880493683569	0.00522238937891934	NR1H4/IL6/ARG2/ORM1	4
BP	GO:0002292	T cell differentiation involved in immune response	3/31	75/18723	0.000255995586963992	0.00950929948649171	0.0054222428561051	IL4R/IL6/NFKBIZ	3
BP	GO:0032720	negative regulation of tumor necrosis factor production	3/31	76/18723	0.000266217693141439	0.00958387147381089	0.00546476411922037	NR1H4/ARG2/ORM1	3
BP	GO:1901741	positive regulation of myoblast fusion	2/31	15/18723	0.000274861676926523	0.00958387147381089	0.00546476411922037	GDF15/IL4R	2
BP	GO:0001818	negative regulation of cytokine production	5/31	357/18723	0.000276881382040499	0.00958387147381089	0.00546476411922037	NR1H4/IL6/ARG2/ORM1/IL1R2	5
BP	GO:1903556	negative regulation of tumor necrosis factor superfamily cytokine production	3/31	78/18723	0.000287446298704611	0.00972846028726939	0.00554720927324688	NR1H4/ARG2/ORM1	3
BP	GO:0002830	positive regulation of type 2 immune response	2/31	16/18723	0.000313803605844969	0.0101943579877652	0.00581286611598044	IL4R/IL6	2
BP	GO:0001960	negative regulation of cytokine-mediated signaling pathway	3/31	81/18723	0.000321292963501464	0.0101943579877652	0.00581286611598044	IL6/PPARG/IL1R2	3
BP	GO:2000243	positive regulation of reproductive process	3/31	81/18723	0.000321292963501464	0.0101943579877652	0.00581286611598044	AR/DEFB1/OXTR	3
BP	GO:0060395	SMAD protein signal transduction	3/31	82/18723	0.000333120823398851	0.0103539390619684	0.00590385992060263	GDF15/LEFTY1/PPARG	3
BP	GO:0043367	CD4-positive, alpha-beta T cell differentiation	3/31	83/18723	0.000345226169419816	0.0105155891205276	0.00599603346887049	IL4R/IL6/NFKBIZ	3
BP	GO:0050878	regulation of body fluid levels	5/31	379/18723	0.000364546219758847	0.0108863508371122	0.00620744337050668	MET/IL6/ADM/VAV3/OXTR	5
BP	GO:0060761	negative regulation of response to cytokine stimulus	3/31	86/18723	0.000383234834965794	0.0112243587240943	0.00640017689973239	IL6/PPARG/IL1R2	3
BP	GO:1901739	regulation of myoblast fusion	2/31	19/18723	0.000445788035900943	0.0128100977108894	0.00730437198844643	GDF15/IL4R	2
BP	GO:0097529	myeloid leukocyte migration	4/31	220/18723	0.000454986670961443	0.0128164463079028	0.00730799198536119	IL6/CSF3R/VAV3/CXCL11	4
BP	GO:0008406	gonad development	4/31	221/18723	0.000462839492406209	0.0128164463079028	0.00730799198536119	BMPR1B/PTX3/AR/FGF9	4
BP	GO:0001503	ossification	5/31	408/18723	0.000510543403546669	0.0134307996079129	0.00765829883991303	PTHLH/IL6/PPARG/BMPR1B/STC1	5
BP	GO:0045137	development of primary sexual characteristics	4/31	227/18723	0.000512005859122956	0.0134307996079129	0.00765829883991303	BMPR1B/PTX3/AR/FGF9	4
BP	GO:0002532	production of molecular mediator involved in inflammatory response	3/31	95/18723	0.000513131111865508	0.0134307996079129	0.00765829883991303	IL4R/IL6/IL1R2	3
BP	GO:0003073	regulation of systemic arterial blood pressure	3/31	96/18723	0.00052909136687965	0.0134307996079129	0.00765829883991303	AR/ADM/OXTR	3
BP	GO:0001649	osteoblast differentiation	4/31	229/18723	0.000529191881955473	0.0134307996079129	0.00765829883991303	PTHLH/IL6/PPARG/BMPR1B	4
BP	GO:0030595	leukocyte chemotaxis	4/31	230/18723	0.000537937476088436	0.0134307996079129	0.00765829883991303	IL6/CSF3R/VAV3/CXCL11	4
BP	GO:0032642	regulation of chemokine production	3/31	98/18723	0.000561959690268426	0.0136536438757447	0.00778536558557515	IL4R/IL6/ARG2	3
BP	GO:0007188	adenylate cyclase-modulating G protein-coupled receptor signaling pathway	4/31	233/18723	0.000564792885208088	0.0136536438757447	0.00778536558557515	RXFP1/PTHLH/ADM/CXCL11	4
BP	GO:0032602	chemokine production	3/31	99/18723	0.000578872903008181	0.0137753661137728	0.00785477212141034	IL4R/IL6/ARG2	3
BP	GO:0045624	positive regulation of T-helper cell differentiation	2/31	22/18723	0.000600344113003985	0.0138533952137132	0.00789926464478928	IL4R/NFKBIZ	2
BP	GO:0060965	negative regulation of gene silencing by miRNA	2/31	22/18723	0.000600344113003985	0.0138533952137132	0.00789926464478928	IL6/PPARG	2
BP	GO:1903131	mononuclear cell differentiation	5/31	426/18723	0.000621070599332163	0.0138940314645051	0.00792243560715812	IL4R/IL6/PPARG/BLNK/NFKBIZ	5
BP	GO:0030593	neutrophil chemotaxis	3/31	103/18723	0.000649778798688585	0.0138940314645051	0.00792243560715812	CSF3R/VAV3/CXCL11	3
BP	GO:0010888	negative regulation of lipid storage	2/31	23/18723	0.000656841933975291	0.0138940314645051	0.00792243560715812	IL6/PPARG	2
BP	GO:0032740	positive regulation of interleukin-17 production	2/31	23/18723	0.000656841933975291	0.0138940314645051	0.00792243560715812	NR1H4/IL6	2
BP	GO:0035988	chondrocyte proliferation	2/31	23/18723	0.000656841933975291	0.0138940314645051	0.00792243560715812	BMPR1B/STC1	2
BP	GO:0060143	positive regulation of syncytium formation by plasma membrane fusion	2/31	23/18723	0.000656841933975291	0.0138940314645051	0.00792243560715812	GDF15/IL4R	2
BP	GO:0046634	regulation of alpha-beta T cell activation	3/31	104/18723	0.000668331118389941	0.0139434012781901	0.00795058648409086	IL4R/ARG2/NFKBIZ	3
BP	GO:0048732	gland development	5/31	436/18723	0.000689777946865909	0.0141963758523889	0.00809483365809921	RXFP1/MET/IL6/AR/OXTR	5
BP	GO:0060149	negative regulation of posttranscriptional gene silencing	2/31	24/18723	0.000715816238188153	0.0143445806679021	0.00817934067181754	IL6/PPARG	2
BP	GO:0060967	negative regulation of gene silencing by RNA	2/31	24/18723	0.000715816238188153	0.0143445806679021	0.00817934067181754	IL6/PPARG	2
BP	GO:0061448	connective tissue development	4/31	252/18723	0.000757539913546054	0.0149835491990992	0.00854368323548181	RXFP1/PTHLH/BMPR1B/STC1	4
BP	GO:0032611	interleukin-1 beta production	3/31	110/18723	0.000786772788665065	0.0151677842675556	0.00864873485208099	IL6/ARG2/ORM1	3
BP	GO:0032651	regulation of interleukin-1 beta production	3/31	110/18723	0.000786772788665065	0.0151677842675556	0.00864873485208099	IL6/ARG2/ORM1	3
BP	GO:0042593	glucose homeostasis	4/31	258/18723	0.000827029312524603	0.0154348347988794	0.00880100819647891	NR1H4/IL6/PPARG/FAM3B	4
BP	GO:0046632	alpha-beta T cell differentiation	3/31	112/18723	0.000829027045840847	0.0154348347988794	0.00880100819647891	IL4R/IL6/NFKBIZ	3
BP	GO:0033500	carbohydrate homeostasis	4/31	259/18723	0.000839034538981038	0.0154348347988794	0.00880100819647891	NR1H4/IL6/PPARG/FAM3B	4
BP	GO:0032682	negative regulation of chemokine production	2/31	26/18723	0.000841163025808924	0.0154348347988794	0.00880100819647891	IL6/ARG2	2
BP	GO:0002286	T cell activation involved in immune response	3/31	114/18723	0.000872700086967829	0.0156367321464942	0.00891613091948557	IL4R/IL6/NFKBIZ	3
BP	GO:0090100	positive regulation of transmembrane receptor protein serine/threonine kinase signaling pathway	3/31	114/18723	0.000872700086967829	0.0156367321464942	0.00891613091948557	GDF15/LEFTY1/PPARG	3
BP	GO:0023061	signal release	5/31	463/18723	0.000903910721884423	0.015886814198574	0.00905872876512668	NR1H4/IL6/FAM3B/ADM/OXTR	5
BP	GO:0060142	regulation of syncytium formation by plasma membrane fusion	2/31	27/18723	0.000907519918106327	0.015886814198574	0.00905872876512668	GDF15/IL4R	2
BP	GO:0031667	response to nutrient levels	5/31	474/18723	0.00100409124784864	0.0173776246644713	0.00990879520903261	GDF15/NR1H4/PPARG/STC1/ADM	5
BP	GO:0060969	negative regulation of gene silencing	2/31	29/18723	0.0010475618540038	0.0175891160718449	0.0100293885055618	IL6/PPARG	2
BP	GO:0072539	T-helper 17 cell differentiation	2/31	29/18723	0.0010475618540038	0.0175891160718449	0.0100293885055618	IL6/NFKBIZ	2
BP	GO:1990266	neutrophil migration	3/31	122/18723	0.001061953747978	0.0175891160718449	0.0100293885055618	CSF3R/VAV3/CXCL11	3
BP	GO:0007548	sex differentiation	4/31	276/18723	0.00106250733986194	0.0175891160718449	0.0100293885055618	BMPR1B/PTX3/AR/FGF9	4
BP	GO:0070498	interleukin-1-mediated signaling pathway	2/31	30/18723	0.00112123141203442	0.0183616714035313	0.0104699028288443	IL6/IL1R2	2
BP	GO:0071621	granulocyte chemotaxis	3/31	125/18723	0.00113909395652106	0.018455745699804	0.010523544391152	CSF3R/VAV3/CXCL11	3
BP	GO:0002063	chondrocyte development	2/31	31/18723	0.00119732306893807	0.0191949793051861	0.0109450585249187	PTHLH/BMPR1B	2
BP	GO:0043372	positive regulation of CD4-positive, alpha-beta T cell differentiation	2/31	32/18723	0.0012758291256764	0.0200318325608779	0.0114222357968858	IL4R/NFKBIZ	2
BP	GO:2000515	negative regulation of CD4-positive, alpha-beta T cell activation	2/31	32/18723	0.0012758291256764	0.0200318325608779	0.0114222357968858	IL4R/ARG2	2
BP	GO:0045667	regulation of osteoblast differentiation	3/31	132/18723	0.0013326423964691	0.0207103507124738	0.0118091297216649	IL6/PPARG/BMPR1B	3
BP	GO:0046879	hormone secretion	4/31	295/18723	0.00135858490482647	0.0207413253381828	0.0118267915844772	NR1H4/IL6/FAM3B/ADM	4
BP	GO:0010565	regulation of cellular ketone metabolic process	3/31	133/18723	0.00136187297033374	0.0207413253381828	0.0118267915844772	NR1H4/PPARG/ADM	3
BP	GO:0048511	rhythmic process	4/31	298/18723	0.00141010672878006	0.0212632925537824	0.0121244195022777	PPARG/BMPR1B/PTX3/OXTR	4
BP	GO:0030879	mammary gland development	3/31	137/18723	0.0014828318205768	0.0221407143405733	0.0126247291225579	RXFP1/AR/OXTR	3
BP	GO:0009914	hormone transport	4/31	306/18723	0.00155417329073477	0.0229806400173695	0.0131036583020561	NR1H4/IL6/FAM3B/ADM	4
BP	GO:0007292	female gamete generation	3/31	140/18723	0.00157784723072203	0.0231063589652851	0.0131753437788024	IL4R/BMPR1B/PTX3	3
BP	GO:0042755	eating behavior	2/31	36/18723	0.00161384397981982	0.0234084226787199	0.0133475817879835	GDF15/OXTR	2
BP	GO:0062013	positive regulation of small molecule metabolic process	3/31	143/18723	0.0016766061719244	0.0240893509418949	0.0137358499685961	NR1H4/PPARG/ADM	3
BP	GO:0001890	placenta development	3/31	144/18723	0.00171036704909711	0.0243447571567748	0.0138814836744232	PPARG/STC1/ADM	3
BP	GO:0006959	humoral immune response	4/31	317/18723	0.00176865894455579	0.0248822050818108	0.0141879387583329	IL6/BLNK/DEFB1/CXCL11	4
BP	GO:0035886	vascular associated smooth muscle cell differentiation	2/31	38/18723	0.00179713890938883	0.0248822050818108	0.0141879387583329	FGF9/ADM	2
BP	GO:0072538	T-helper 17 type immune response	2/31	38/18723	0.00179713890938883	0.0248822050818108	0.0141879387583329	IL6/NFKBIZ	2
BP	GO:0051384	response to glucocorticoid	3/31	148/18723	0.00184966916191503	0.0251521976213981	0.0143418896483073	IL6/STC1/ADM	3
BP	GO:0097530	granulocyte migration	3/31	148/18723	0.00184966916191503	0.0251521976213981	0.0143418896483073	CSF3R/VAV3/CXCL11	3
BP	GO:0045622	regulation of T-helper cell differentiation	2/31	39/18723	0.00189233165241888	0.0252808869002979	0.0144152688203654	IL4R/NFKBIZ	2
BP	GO:2000516	positive regulation of CD4-positive, alpha-beta T cell activation	2/31	39/18723	0.00189233165241888	0.0252808869002979	0.0144152688203654	IL4R/NFKBIZ	2
BP	GO:0001959	regulation of cytokine-mediated signaling pathway	3/31	150/18723	0.00192190249985535	0.0254526739763452	0.0145132225389535	IL6/PPARG/IL1R2	3
BP	GO:0071526	semaphorin-plexin signaling pathway	2/31	40/18723	0.0019898778279079	0.0261257235508942	0.0148969982579312	MET/SEMA6A	2
BP	GO:0050863	regulation of T cell activation	4/31	329/18723	0.00202529604159808	0.0263634689859305	0.0150325617122664	IL4R/IL6/ARG2/NFKBIZ	4
BP	GO:0019216	regulation of lipid metabolic process	4/31	331/18723	0.00207044871629396	0.0267228253806415	0.0152374682510483	NR1H4/PPARG/ADM/VAV3	4
BP	GO:0002251	organ or tissue specific immune response	2/31	41/18723	0.00208976989254761	0.0267455424063026	0.0152504215953275	IL6/DEFB1	2
BP	GO:1903037	regulation of leukocyte cell-cell adhesion	4/31	336/18723	0.00218638245995636	0.0275902189058916	0.0157320597141104	IL4R/IL6/ARG2/NFKBIZ	4
BP	GO:0007520	myoblast fusion	2/31	42/18723	0.00219200032016605	0.0275902189058916	0.0157320597141104	GDF15/IL4R	2
BP	GO:0046636	negative regulation of alpha-beta T cell activation	2/31	43/18723	0.00229656160169435	0.0286693714703319	0.0163473970784973	IL4R/ARG2	2
BP	GO:0045765	regulation of angiogenesis	4/31	342/18723	0.00233135751730231	0.0288671341370033	0.0164601621889123	IL6/PPARG/SEMA6A/ADM	4
BP	GO:0060759	regulation of response to cytokine stimulus	3/31	162/18723	0.002392402486387	0.0293841047319952	0.0167549410124727	IL6/PPARG/IL1R2	3
BP	GO:1901342	regulation of vasculature development	4/31	348/18723	0.0024828604351484	0.030251171541848	0.017249346181031	IL6/PPARG/SEMA6A/ADM	4
BP	GO:0022602	ovulation cycle process	2/31	45/18723	0.00251264677552192	0.0303711193580944	0.0173177409340484	BMPR1B/PTX3	2
BP	GO:0031960	response to corticosteroid	3/31	167/18723	0.00260770326039203	0.0310187731035148	0.0176870358436602	IL6/STC1/ADM	3
BP	GO:0050919	negative chemotaxis	2/31	46/18723	0.0026241557349011	0.0310187731035148	0.0176870358436602	LGR6/SEMA6A	2
BP	GO:0002822	regulation of adaptive immune response based on somatic recombination of immune receptors built from immunoglobulin superfamily domains	3/31	168/18723	0.00265215450544594	0.0310187731035148	0.0176870358436602	IL4R/IL6/NFKBIZ	3
BP	GO:2000241	regulation of reproductive process	3/31	168/18723	0.00265215450544594	0.0310187731035148	0.0176870358436602	AR/DEFB1/OXTR	3
BP	GO:0007178	transmembrane receptor protein serine/threonine kinase signaling pathway	4/31	355/18723	0.00266806255847698	0.0310187731035148	0.0176870358436602	GDF15/LEFTY1/PPARG/BMPR1B	4
BP	GO:0051251	positive regulation of lymphocyte activation	4/31	362/18723	0.00286258663674062	0.0330281776345148	0.018832806820662	IL4R/IL6/NFKBIZ/VAV3	4
BP	GO:0007584	response to nutrient	3/31	174/18723	0.00292874150732406	0.0335337396035131	0.0191210803973448	NR1H4/PPARG/STC1	3
BP	GO:0006953	acute-phase response	2/31	49/18723	0.00297245886176906	0.0335337396035131	0.0191210803973448	IL6/ORM1	2
BP	GO:0060964	regulation of gene silencing by miRNA	2/31	49/18723	0.00297245886176906	0.0335337396035131	0.0191210803973448	IL6/PPARG	2
BP	GO:0050900	leukocyte migration	4/31	369/18723	0.00306666554493806	0.0341364700905932	0.0194647598747205	IL6/CSF3R/VAV3/CXCL11	4
BP	GO:0002639	positive regulation of immunoglobulin production	2/31	50/18723	0.00309312729645559	0.0341364700905932	0.0194647598747205	IL4R/IL6	2
BP	GO:0046638	positive regulation of alpha-beta T cell differentiation	2/31	50/18723	0.00309312729645559	0.0341364700905932	0.0194647598747205	IL4R/NFKBIZ	2
BP	GO:0007159	leukocyte cell-cell adhesion	4/31	371/18723	0.00312676115581322	0.0342594046065002	0.0195348576565385	IL4R/IL6/ARG2/NFKBIZ	4
BP	GO:0043370	regulation of CD4-positive, alpha-beta T cell differentiation	2/31	51/18723	0.00321606712424884	0.0343209713835423	0.0195699632936534	IL4R/NFKBIZ	2
BP	GO:0030098	lymphocyte differentiation	4/31	374/18723	0.00321841415865231	0.0343209713835423	0.0195699632936534	IL4R/IL6/BLNK/NFKBIZ	4
BP	GO:0010721	negative regulation of cell development	3/31	180/18723	0.00322252062235492	0.0343209713835423	0.0195699632936534	PTHLH/IL6/SEMA6A	3
BP	GO:0048660	regulation of smooth muscle cell proliferation	3/31	180/18723	0.00322252062235492	0.0343209713835423	0.0195699632936534	IL6/PPARG/FGF9	3
BP	GO:0061138	morphogenesis of a branching epithelium	3/31	182/18723	0.00332432714767178	0.0350948670035975	0.0200112418550423	MET/AR/ADM	3
BP	GO:0060147	regulation of posttranscriptional gene silencing	2/31	52/18723	0.00334127098852373	0.0350948670035975	0.0200112418550423	IL6/PPARG	2
BP	GO:0002819	regulation of adaptive immune response	3/31	183/18723	0.0033759649510805	0.0352164015102438	0.0200805413456483	IL4R/IL6/NFKBIZ	3
BP	GO:0048659	smooth muscle cell proliferation	3/31	184/18723	0.00342809449033459	0.0352191876652074	0.0200821300230128	IL6/PPARG/FGF9	3
BP	GO:0001541	ovarian follicle development	2/31	53/18723	0.00346873154942949	0.0352191876652074	0.0200821300230128	BMPR1B/PTX3	2
BP	GO:0045744	negative regulation of G protein-coupled receptor signaling pathway	2/31	53/18723	0.00346873154942949	0.0352191876652074	0.0200821300230128	MET/ADM	2
BP	GO:0060966	regulation of gene silencing by RNA	2/31	53/18723	0.00346873154942949	0.0352191876652074	0.0200821300230128	IL6/PPARG	2
BP	GO:0042692	muscle cell differentiation	4/31	384/18723	0.00353722381229384	0.0356370213795011	0.0203203805771769	GDF15/IL4R/FGF9/ADM	4
BP	GO:0032330	regulation of chondrocyte differentiation	2/31	54/18723	0.00359844148385714	0.0356370213795011	0.0203203805771769	PTHLH/BMPR1B	2
BP	GO:0060350	endochondral bone morphogenesis	2/31	54/18723	0.00359844148385714	0.0356370213795011	0.0203203805771769	BMPR1B/STC1	2
BP	GO:0050727	regulation of inflammatory response	4/31	386/18723	0.00360348082235271	0.0356370213795011	0.0203203805771769	NR1H4/IL6/PPARG/NFKBIZ	4
BP	GO:0000768	syncytium formation by plasma membrane fusion	2/31	55/18723	0.00373039348540699	0.0361595138718143	0.020618308009985	GDF15/IL4R	2
BP	GO:0140253	cell-cell fusion	2/31	55/18723	0.00373039348540699	0.0361595138718143	0.020618308009985	GDF15/IL4R	2
BP	GO:0009755	hormone-mediated signaling pathway	3/31	190/18723	0.00375128246339242	0.0361595138718143	0.020618308009985	RXFP1/PPARG/AR	3
BP	GO:0051216	cartilage development	3/31	190/18723	0.00375128246339242	0.0361595138718143	0.020618308009985	PTHLH/BMPR1B/STC1	3
BP	GO:0002285	lymphocyte activation involved in immune response	3/31	194/18723	0.0039767641690464	0.0376142882471268	0.0214478265223621	IL4R/IL6/NFKBIZ	3
BP	GO:0050777	negative regulation of immune response	3/31	194/18723	0.0039767641690464	0.0376142882471268	0.0214478265223621	IL4R/PPARG/ARG2	3
BP	GO:0006949	syncytium formation	2/31	57/18723	0.00400099454762609	0.0376142882471268	0.0214478265223621	GDF15/IL4R	2
BP	GO:0010883	regulation of lipid storage	2/31	57/18723	0.00400099454762609	0.0376142882471268	0.0214478265223621	IL6/PPARG	2
BP	GO:0030073	insulin secretion	3/31	195/18723	0.00403440070060948	0.0376956580799278	0.0214942239457722	NR1H4/IL6/FAM3B	3
BP	GO:0001763	morphogenesis of a branching structure	3/31	196/18723	0.00409254649748036	0.0380057824125768	0.0216710581541803	MET/AR/ADM	3
BP	GO:0007179	transforming growth factor beta receptor signaling pathway	3/31	198/18723	0.00421037145202803	0.0386288898881849	0.0220263566767478	GDF15/LEFTY1/PPARG	3
BP	GO:0031099	regeneration	3/31	198/18723	0.00421037145202803	0.0386288898881849	0.0220263566767478	IL6/LGR6/ADM	3
BP	GO:0002696	positive regulation of leukocyte activation	4/31	409/18723	0.00442740787206912	0.040376899336295	0.0230230790700096	IL4R/IL6/NFKBIZ/VAV3	4
BP	GO:0043030	regulation of macrophage activation	2/31	61/18723	0.00456878184309071	0.0414181830180188	0.0236168234370291	IL4R/IL6	2
BP	GO:0043434	response to peptide hormone	4/31	414/18723	0.00462206210764006	0.0416532579286143	0.0237508641470137	GDF15/PPARG/ADM/OXTR	4
BP	GO:0019933	cAMP-mediated signaling	2/31	62/18723	0.00471622513208251	0.0417605283497771	0.023812030195643	ADM/DEFB1	2
BP	GO:0032731	positive regulation of interleukin-1 beta production	2/31	62/18723	0.00471622513208251	0.0417605283497771	0.023812030195643	IL6/ORM1	2
BP	GO:0060135	maternal process involved in female pregnancy	2/31	62/18723	0.00471622513208251	0.0417605283497771	0.023812030195643	STC1/AR	2
BP	GO:0032102	negative regulation of response to external stimulus	4/31	420/18723	0.00486321050767927	0.0425670666850317	0.024271921771539	NR1H4/PPARG/SEMA6A/ARG2	4
BP	GO:0050867	positive regulation of cell activation	4/31	420/18723	0.00486321050767927	0.0425670666850317	0.024271921771539	IL4R/IL6/NFKBIZ/VAV3	4
BP	GO:0001885	endothelial cell development	2/31	64/18723	0.00501765719332499	0.0434986892674997	0.0248031369151517	MET/STC1	2
BP	GO:0042180	cellular ketone metabolic process	3/31	211/18723	0.00502676908147075	0.0434986892674997	0.0248031369151517	NR1H4/PPARG/ADM	3
BP	GO:0019229	regulation of vasoconstriction	2/31	66/18723	0.00532776893101939	0.045585348774958	0.0259929590070431	ADM/OXTR	2
BP	GO:1905953	negative regulation of lipid localization	2/31	66/18723	0.00532776893101939	0.045585348774958	0.0259929590070431	IL6/PPARG	2
BP	GO:0050870	positive regulation of T cell activation	3/31	216/18723	0.00536448113149132	0.0456430433701748	0.0260258567096756	IL4R/IL6/NFKBIZ	3
BP	GO:0046635	positive regulation of alpha-beta T cell activation	2/31	67/18723	0.00548606187690903	0.0464181791029581	0.0264678423885962	IL4R/NFKBIZ	2
BP	GO:0007389	pattern specification process	4/31	436/18723	0.00554759481920965	0.0464844578235724	0.0265056347958995	LEFTY1/BMPR1B/STC1/AR	4
BP	GO:0045785	positive regulation of cell adhesion	4/31	437/18723	0.00559240446822975	0.0464844578235724	0.0265056347958995	IL4R/IL6/NFKBIZ/VAV3	4
BP	GO:0050673	epithelial cell proliferation	4/31	437/18723	0.00559240446822975	0.0464844578235724	0.0265056347958995	IL6/PPARG/AR/FGF9	4
BP	GO:0002064	epithelial cell development	3/31	220/18723	0.00564429935640799	0.0464844578235724	0.0265056347958995	MET/STC1/AR	3
BP	GO:0046637	regulation of alpha-beta T cell differentiation	2/31	68/18723	0.00564650341258102	0.0464844578235724	0.0265056347958995	IL4R/NFKBIZ	2
BP	GO:0045669	positive regulation of osteoblast differentiation	2/31	69/18723	0.00580908646218398	0.0473114368016374	0.0269771817129287	IL6/BMPR1B	2
BP	GO:0050810	regulation of steroid biosynthetic process	2/31	69/18723	0.00580908646218398	0.0473114368016374	0.0269771817129287	NR1H4/ADM	2
BP	GO:0050920	regulation of chemotaxis	3/31	223/18723	0.0058598408428431	0.0474709447002662	0.0270681337925283	MET/IL6/SEMA6A	3
BP	GO:0050670	regulation of lymphocyte proliferation	3/31	225/18723	0.00600625606622724	0.0483188114992359	0.0275515910335347	IL6/ARG2/VAV3	3
BP	GO:0006874	cellular calcium ion homeostasis	4/31	448/18723	0.00610148828477919	0.0483188114992359	0.0275515910335347	STC1/ADM/CXCL11/OXTR	4
BP	GO:0022407	regulation of cell-cell adhesion	4/31	448/18723	0.00610148828477919	0.0483188114992359	0.0275515910335347	IL4R/IL6/ARG2/NFKBIZ	4
BP	GO:0032722	positive regulation of chemokine production	2/31	71/18723	0.00614064888088798	0.0483188114992359	0.0275515910335347	IL4R/IL6	2
BP	GO:0007411	axon guidance	3/31	227/18723	0.00615485845755205	0.0483188114992359	0.0275515910335347	LGR6/BMPR1B/SEMA6A	3
BP	GO:0032944	regulation of mononuclear cell proliferation	3/31	227/18723	0.00615485845755205	0.0483188114992359	0.0275515910335347	IL6/ARG2/VAV3	3
BP	GO:0097485	neuron projection guidance	3/31	228/18723	0.00622998259378892	0.0486577614889258	0.0277448617537159	LGR6/BMPR1B/SEMA6A	3
BP	GO:0002534	cytokine production involved in inflammatory response	2/31	72/18723	0.00630961417930215	0.0487794030206963	0.0278142222705011	IL6/IL1R2	2
BP	GO:1900015	regulation of cytokine production involved in inflammatory response	2/31	72/18723	0.00630961417930215	0.0487794030206963	0.0278142222705011	IL6/IL1R2	2
BP	GO:0002637	regulation of immunoglobulin production	2/31	73/18723	0.0064806928502105	0.0491049512978637	0.0279998512774216	IL4R/IL6	2
BP	GO:0032732	positive regulation of interleukin-1 production	2/31	73/18723	0.0064806928502105	0.0491049512978637	0.0279998512774216	IL6/ORM1	2
BP	GO:0051145	smooth muscle cell differentiation	2/31	73/18723	0.0064806928502105	0.0491049512978637	0.0279998512774216	FGF9/ADM	2
BP	GO:0061035	regulation of cartilage development	2/31	73/18723	0.0064806928502105	0.0491049512978637	0.0279998512774216	PTHLH/BMPR1B	2
BP	GO:0010594	regulation of endothelial cell migration	3/31	232/18723	0.00653599061944535	0.0492787807594815	0.0280989695729151	MET/PPARG/STC1	3
BP	GO:0055074	calcium ion homeostasis	4/31	460/18723	0.00669133094366161	0.0502014631881607	0.0286250870029599	STC1/ADM/CXCL11/OXTR	4
BP	GO:0002699	positive regulation of immune effector process	3/31	235/18723	0.00677131330995516	0.0505525008385378	0.0288252501584778	IL4R/IL6/NFKBIZ	3
BP	GO:0043627	response to estrogen	2/31	75/18723	0.00682916234548224	0.0506498615167325	0.0288807656296813	IL4R/AR	2
BP	GO:0030072	peptide hormone secretion	3/31	236/18723	0.00685086767724682	0.0506498615167325	0.0288807656296813	NR1H4/IL6/FAM3B	3
BP	GO:0006809	nitric oxide biosynthetic process	2/31	76/18723	0.00700653922797794	0.0512841525912246	0.0292424410877149	PTX3/ARG2	2
BP	GO:0031100	animal organ regeneration	2/31	76/18723	0.00700653922797794	0.0512841525912246	0.0292424410877149	IL6/ADM	2
BP	GO:0001819	positive regulation of cytokine production	4/31	467/18723	0.00705240691732371	0.0512841525912246	0.0292424410877149	NR1H4/IL4R/IL6/ORM1	4
BP	GO:1903039	positive regulation of leukocyte cell-cell adhesion	3/31	239/18723	0.00709288537056834	0.0512841525912246	0.0292424410877149	IL4R/IL6/NFKBIZ	3
BP	GO:0002764	immune response-regulating signaling pathway	4/31	468/18723	0.0071050270497363	0.0512841525912246	0.0292424410877149	NR1H4/BLNK/NFKBIZ/VAV3	4
BP	GO:0050851	antigen receptor-mediated signaling pathway	3/31	240/18723	0.00717467944924668	0.0513815982888999	0.0292980050373864	BLNK/NFKBIZ/VAV3	3
BP	GO:0031016	pancreas development	2/31	77/18723	0.00718600159916985	0.0513815982888999	0.0292980050373864	MET/IL6	2
BP	GO:0002790	peptide secretion	3/31	242/18723	0.00733995575623874	0.0521896152108892	0.0297587397097029	NR1H4/IL6/FAM3B	3
BP	GO:0009064	glutamine family amino acid metabolic process	2/31	78/18723	0.00736754252812947	0.0521896152108892	0.0297587397097029	NR1H4/ARG2	2
BP	GO:0001667	ameboidal-type cell migration	4/31	475/18723	0.0074807116239832	0.0527459435339186	0.0300759604765407	MET/PPARG/SEMA6A/STC1	4
BP	GO:0061844	antimicrobial humoral immune response mediated by antimicrobial peptide	2/31	79/18723	0.00755115509987422	0.0529972774981956	0.0302192721678207	DEFB1/CXCL11	2
BP	GO:0070663	regulation of leukocyte proliferation	3/31	245/18723	0.0075921049912776	0.0530402564298889	0.0302437789367649	IL6/ARG2/VAV3	3
BP	GO:0043410	positive regulation of MAPK cascade	4/31	480/18723	0.00775699813553084	0.0539447861206094	0.0307595455987164	GDF15/IL6/AR/FGF9	4
BP	GO:0033002	muscle cell proliferation	3/31	248/18723	0.00784935852801166	0.0543389683552807	0.0309843099789934	IL6/PPARG/FGF9	3
BP	GO:0046209	nitric oxide metabolic process	2/31	81/18723	0.00792456759133228	0.0543653893765724	0.0309993753572742	PTX3/ARG2	2
BP	GO:0060968	regulation of gene silencing	2/31	81/18723	0.00792456759133228	0.0543653893765724	0.0309993753572742	IL6/PPARG	2
BP	GO:0071560	cellular response to transforming growth factor beta stimulus	3/31	250/18723	0.00802370886210502	0.0546821273331334	0.0311799806820576	GDF15/LEFTY1/PPARG	3
BP	GO:0072503	cellular divalent inorganic cation homeostasis	4/31	486/18723	0.00809738504088063	0.0546821273331334	0.0311799806820576	STC1/ADM/CXCL11/OXTR	4
BP	GO:0046889	positive regulation of lipid biosynthetic process	2/31	82/18723	0.00811435376053062	0.0546821273331334	0.0311799806820576	NR1H4/ADM	2
BP	GO:2001057	reactive nitrogen species metabolic process	2/31	82/18723	0.00811435376053062	0.0546821273331334	0.0311799806820576	PTX3/ARG2	2
BP	GO:0042110	T cell activation	4/31	487/18723	0.00815506168666719	0.0547143566026173	0.031198357948066	IL4R/IL6/ARG2/NFKBIZ	4
BP	GO:0042310	vasoconstriction	2/31	84/18723	0.00850005168828889	0.0564400618617692	0.0321823623982857	ADM/OXTR	2
BP	GO:0071559	response to transforming growth factor beta	3/31	256/18723	0.00856050839794398	0.0564400618617692	0.0321823623982857	GDF15/LEFTY1/PPARG	3
BP	GO:0090092	regulation of transmembrane receptor protein serine/threonine kinase signaling pathway	3/31	256/18723	0.00856050839794398	0.0564400618617692	0.0321823623982857	GDF15/LEFTY1/PPARG	3
BP	GO:1903522	regulation of blood circulation	3/31	256/18723	0.00856050839794398	0.0564400618617692	0.0321823623982857	STC1/ADM/OXTR	3
BP	GO:0030217	T cell differentiation	3/31	257/18723	0.00865198905257225	0.0567973246856359	0.0323860751741021	IL4R/IL6/NFKBIZ	3
BP	GO:0031348	negative regulation of defense response	3/31	258/18723	0.00874404740245515	0.0569110435638427	0.0324509181602586	NR1H4/PPARG/ARG2	3
BP	GO:0045165	cell fate commitment	3/31	258/18723	0.00874404740245515	0.0569110435638427	0.0324509181602586	IL6/PPARG/AR	3
BP	GO:0051091	positive regulation of DNA-binding transcription factor activity	3/31	260/18723	0.00892990047717809	0.0578733550074138	0.0329996322224946	IL6/PPARG/AR	3
BP	GO:0019915	lipid storage	2/31	87/18723	0.00909381025377344	0.0586859026122752	0.0334629503093804	IL6/PPARG	2
BP	GO:0050829	defense response to Gram-negative bacterium	2/31	88/18723	0.00929575905209844	0.0595670556933986	0.0339653875294978	IL6/DEFB1	2
BP	GO:0015833	peptide transport	3/31	264/18723	0.00930857469141751	0.0595670556933986	0.0339653875294978	NR1H4/IL6/FAM3B	3
BP	GO:0030522	intracellular receptor signaling pathway	3/31	265/18723	0.0094046995310702	0.0599303656310457	0.0341725483952121	NR1H4/PPARG/AR	3
BP	GO:0042475	odontogenesis of dentin-containing tooth	2/31	90/18723	0.00970565999664184	0.0610814883259732	0.0348289234329252	CSF3R/ADM	2
BP	GO:0048477	oogenesis	2/31	90/18723	0.00970565999664184	0.0610814883259732	0.0348289234329252	BMPR1B/PTX3	2
BP	GO:1904705	regulation of vascular associated smooth muscle cell proliferation	2/31	90/18723	0.00970565999664184	0.0610814883259732	0.0348289234329252	PPARG/FGF9	2
BP	GO:0019935	cyclic-nucleotide-mediated signaling	2/31	91/18723	0.00991359867519993	0.0616261664584878	0.0351395012117721	ADM/DEFB1	2
BP	GO:0045582	positive regulation of T cell differentiation	2/31	91/18723	0.00991359867519993	0.0616261664584878	0.0351395012117721	IL4R/NFKBIZ	2
BP	GO:1990874	vascular associated smooth muscle cell proliferation	2/31	91/18723	0.00991359867519993	0.0616261664584878	0.0351395012117721	PPARG/FGF9	2
BP	GO:0060349	bone morphogenesis	2/31	93/18723	0.010335418892377	0.0639871665572771	0.036485753471164	BMPR1B/STC1	2
BP	GO:0002366	leukocyte activation involved in immune response	3/31	275/18723	0.010398193949544	0.064115179696986	0.0365587471057908	IL4R/IL6/NFKBIZ	3
BP	GO:0007281	germ cell development	3/31	278/18723	0.0107077404440006	0.0656049442959917	0.037408217191964	BMPR1B/PTX3/DEFB1	3
BP	GO:0008585	female gonad development	2/31	95/18723	0.0107651183671567	0.0656049442959917	0.037408217191964	BMPR1B/PTX3	2
BP	GO:0002263	cell activation involved in immune response	3/31	279/18723	0.0108121083508168	0.0656049442959917	0.037408217191964	IL4R/IL6/NFKBIZ	3
BP	GO:0043542	endothelial cell migration	3/31	279/18723	0.0108121083508168	0.0656049442959917	0.037408217191964	MET/PPARG/STC1	3
BP	GO:0010596	negative regulation of endothelial cell migration	2/31	97/18723	0.011202643848846	0.0674372592165708	0.0384530109228123	PPARG/STC1	2
BP	GO:0120162	positive regulation of cold-induced thermogenesis	2/31	97/18723	0.011202643848846	0.0674372592165708	0.0384530109228123	IL4R/OXTR	2
BP	GO:0022409	positive regulation of cell-cell adhesion	3/31	284/18723	0.0113428703618273	0.0680125652010354	0.0387810528326047	IL4R/IL6/NFKBIZ	3
BP	GO:0070301	cellular response to hydrogen peroxide	2/31	98/18723	0.0114243247688164	0.0682323396976757	0.0389063691817275	MET/IL6	2
BP	GO:0002444	myeloid leukocyte mediated immunity	2/31	99/18723	0.0116479423330598	0.069026522074903	0.0393592153380067	IL4R/IL6	2
BP	GO:0007631	feeding behavior	2/31	99/18723	0.0116479423330598	0.069026522074903	0.0393592153380067	GDF15/OXTR	2
BP	GO:0046651	lymphocyte proliferation	3/31	288/18723	0.0117782246774075	0.0695280472236108	0.0396451871026567	IL6/ARG2/VAV3	3
BP	GO:0019218	regulation of steroid metabolic process	2/31	100/18723	0.0118734899543558	0.0695512507710919	0.039658417863739	NR1H4/ADM	2
BP	GO:0046545	development of primary female sexual characteristics	2/31	100/18723	0.0118734899543558	0.0695512507710919	0.039658417863739	BMPR1B/PTX3	2
BP	GO:0050830	defense response to Gram-positive bacterium	2/31	101/18723	0.0121009610607577	0.0698678185395651	0.0398389261465537	IL6/DEFB1	2
BP	GO:0002429	immune response-activating cell surface receptor signaling pathway	3/31	291/18723	0.0121110335485523	0.0698678185395651	0.0398389261465537	BLNK/NFKBIZ/VAV3	3
BP	GO:0002757	immune response-activating signal transduction	3/31	291/18723	0.0121110335485523	0.0698678185395651	0.0398389261465537	BLNK/NFKBIZ/VAV3	3
BP	GO:0032943	mononuclear cell proliferation	3/31	291/18723	0.0121110335485523	0.0698678185395651	0.0398389261465537	IL6/ARG2/VAV3	3
BP	GO:0010632	regulation of epithelial cell migration	3/31	292/18723	0.0122231716262951	0.0702486429692358	0.0400560738498251	MET/PPARG/STC1	3
BP	GO:0032760	positive regulation of tumor necrosis factor production	2/31	103/18723	0.0125616475172833	0.0719225156722649	0.0410105231569399	IL6/ORM1	2
BP	GO:0045621	positive regulation of lymphocyte differentiation	2/31	104/18723	0.0127948497996145	0.0727110307642274	0.04146013780315	IL4R/NFKBIZ	2
BP	GO:0048661	positive regulation of smooth muscle cell proliferation	2/31	104/18723	0.0127948497996145	0.0727110307642274	0.04146013780315	IL6/FGF9	2
BP	GO:0030198	extracellular matrix organization	3/31	301/18723	0.0132595616391904	0.0740130018059998	0.0422025272073469	RXFP1/IL6/PTX3	3
BP	GO:0042886	amide transport	3/31	301/18723	0.0132595616391904	0.0740130018059998	0.0422025272073469	NR1H4/IL6/FAM3B	3
BP	GO:0002062	chondrocyte differentiation	2/31	106/18723	0.0132669399166369	0.0740130018059998	0.0422025272073469	PTHLH/BMPR1B	2
BP	GO:0042116	macrophage activation	2/31	106/18723	0.0132669399166369	0.0740130018059998	0.0422025272073469	IL4R/IL6	2
BP	GO:0071887	leukocyte apoptotic process	2/31	106/18723	0.0132669399166369	0.0740130018059998	0.0422025272073469	IL6/ARG2	2
BP	GO:0043062	extracellular structure organization	3/31	302/18723	0.0133777420585622	0.0742576025320268	0.0423419995776495	RXFP1/IL6/PTX3	3
BP	GO:0007162	negative regulation of cell adhesion	3/31	303/18723	0.0134965295150808	0.0742576025320268	0.0423419995776495	IL4R/SEMA6A/ARG2	3
BP	GO:0002824	positive regulation of adaptive immune response based on somatic recombination of immune receptors built from immunoglobulin superfamily domains	2/31	107/18723	0.0135058147743739	0.0742576025320268	0.0423419995776495	IL6/NFKBIZ	2
BP	GO:1903557	positive regulation of tumor necrosis factor superfamily cytokine production	2/31	107/18723	0.0135058147743739	0.0742576025320268	0.0423419995776495	IL6/ORM1	2
BP	GO:0045229	external encapsulating structure organization	3/31	304/18723	0.0136159244899903	0.0745937158210621	0.0425336527990989	RXFP1/IL6/PTX3	3
BP	GO:0002832	negative regulation of response to biotic stimulus	2/31	108/18723	0.0137465675387544	0.0750395066721255	0.0427878446310976	PPARG/ARG2	2
BP	GO:0006909	phagocytosis	3/31	308/18723	0.014099588953471	0.0766916927719153	0.0437299281451637	MET/PTX3/VAV3	3
BP	GO:0003014	renal system process	2/31	110/18723	0.0142336809991411	0.0771455379419643	0.0439887125839724	STC1/ADM	2
BP	GO:0090288	negative regulation of cellular response to growth factor stimulus	2/31	111/18723	0.0144800288384815	0.078202425251799	0.0445913542058501	PPARG/SEMA6A	2
BP	GO:0002526	acute inflammatory response	2/31	112/18723	0.014728228871075	0.0784303936036615	0.0447213427259361	IL6/ORM1	2
BP	GO:0002821	positive regulation of adaptive immune response	2/31	112/18723	0.014728228871075	0.0784303936036615	0.0447213427259361	IL6/NFKBIZ	2
BP	GO:0010633	negative regulation of epithelial cell migration	2/31	112/18723	0.014728228871075	0.0784303936036615	0.0447213427259361	PPARG/STC1	2
BP	GO:0048640	negative regulation of developmental growth	2/31	112/18723	0.014728228871075	0.0784303936036615	0.0447213427259361	GDF15/SEMA6A	2
BP	GO:0002768	immune response-regulating cell surface receptor signaling pathway	3/31	315/18723	0.0149694960936108	0.0792080290873307	0.0451647537734028	BLNK/NFKBIZ/VAV3	3
BP	GO:0071347	cellular response to interleukin-1	2/31	113/18723	0.014978274705943	0.0792080290873307	0.0451647537734028	IL6/IL1R2	2
BP	GO:0046660	female sex differentiation	2/31	114/18723	0.0152301599669961	0.0799245628551511	0.0455733243636173	BMPR1B/PTX3	2
BP	GO:1904892	regulation of receptor signaling pathway via STAT	2/31	114/18723	0.0152301599669961	0.0799245628551511	0.0455733243636173	IL6/PPARG	2
BP	GO:0070661	leukocyte proliferation	3/31	318/18723	0.0153514965305069	0.0799245628551511	0.0455733243636173	IL6/ARG2/VAV3	3
BP	GO:0007204	positive regulation of cytosolic calcium ion concentration	3/31	319/18723	0.0154800573214418	0.0799245628551511	0.0455733243636173	ADM/CXCL11/OXTR	3
BP	GO:0036293	response to decreased oxygen levels	3/31	322/18723	0.0158694268389676	0.0799245628551511	0.0455733243636173	STC1/ADM/OXTR	3
BP	GO:0002702	positive regulation of production of molecular mediator of immune response	2/31	117/18723	0.0159967887690907	0.0799245628551511	0.0455733243636173	IL4R/IL6	2
BP	GO:0014902	myotube differentiation	2/31	117/18723	0.0159967887690907	0.0799245628551511	0.0455733243636173	GDF15/IL4R	2
BP	GO:0022612	gland morphogenesis	2/31	118/18723	0.0162559682707447	0.0799245628551511	0.0455733243636173	IL6/AR	2
BP	GO:0045446	endothelial cell differentiation	2/31	118/18723	0.0162559682707447	0.0799245628551511	0.0455733243636173	MET/STC1	2
BP	GO:0060562	epithelial tube morphogenesis	3/31	325/18723	0.0162643345405989	0.0799245628551511	0.0455733243636173	MET/AR/ADM	3
BP	GO:0000050	urea cycle	1/31	10/18723	0.0164382776038371	0.0799245628551511	0.0455733243636173	ARG2	1
BP	GO:0035860	glial cell-derived neurotrophic factor receptor signaling pathway	1/31	10/18723	0.0164382776038371	0.0799245628551511	0.0455733243636173	GDF15	1
BP	GO:0040015	negative regulation of multicellular organism growth	1/31	10/18723	0.0164382776038371	0.0799245628551511	0.0455733243636173	GDF15	1
BP	GO:0042711	maternal behavior	1/31	10/18723	0.0164382776038371	0.0799245628551511	0.0455733243636173	OXTR	1
BP	GO:0043084	penile erection	1/31	10/18723	0.0164382776038371	0.0799245628551511	0.0455733243636173	OXTR	1
BP	GO:0045625	regulation of T-helper 1 cell differentiation	1/31	10/18723	0.0164382776038371	0.0799245628551511	0.0455733243636173	IL4R	1
BP	GO:0060513	prostatic bud formation	1/31	10/18723	0.0164382776038371	0.0799245628551511	0.0455733243636173	AR	1
BP	GO:0060736	prostate gland growth	1/31	10/18723	0.0164382776038371	0.0799245628551511	0.0455733243636173	AR	1
BP	GO:0060768	regulation of epithelial cell proliferation involved in prostate gland development	1/31	10/18723	0.0164382776038371	0.0799245628551511	0.0455733243636173	AR	1
BP	GO:0070091	glucagon secretion	1/31	10/18723	0.0164382776038371	0.0799245628551511	0.0455733243636173	IL6	1
BP	GO:0070092	regulation of glucagon secretion	1/31	10/18723	0.0164382776038371	0.0799245628551511	0.0455733243636173	IL6	1
BP	GO:0070472	regulation of uterine smooth muscle contraction	1/31	10/18723	0.0164382776038371	0.0799245628551511	0.0455733243636173	OXTR	1
BP	GO:0071073	positive regulation of phospholipid biosynthetic process	1/31	10/18723	0.0164382776038371	0.0799245628551511	0.0455733243636173	NR1H4	1
BP	GO:0097084	vascular associated smooth muscle cell development	1/31	10/18723	0.0164382776038371	0.0799245628551511	0.0455733243636173	ADM	1
BP	GO:2000674	regulation of type B pancreatic cell apoptotic process	1/31	10/18723	0.0164382776038371	0.0799245628551511	0.0455733243636173	IL6	1
BP	GO:0030282	bone mineralization	2/31	119/18723	0.0165169555404482	0.0799245628551511	0.0455733243636173	PTHLH/BMPR1B	2
BP	GO:0051235	maintenance of location	3/31	327/18723	0.0165306876555303	0.0799245628551511	0.0455733243636173	IL6/PPARG/CXCL11	3
BP	GO:0051897	positive regulation of protein kinase B signaling	2/31	120/18723	0.0167797442908329	0.080224572375638	0.0457443910632763	GDF15/MET	2
BP	GO:0048638	regulation of developmental growth	3/31	330/18723	0.0169348457597691	0.080224572375638	0.0457443910632763	GDF15/SEMA6A/AR	3
BP	GO:0019730	antimicrobial humoral response	2/31	122/18723	0.0173107011575696	0.080224572375638	0.0457443910632763	DEFB1/CXCL11	2
BP	GO:0050868	negative regulation of T cell activation	2/31	122/18723	0.0173107011575696	0.080224572375638	0.0457443910632763	IL4R/ARG2	2
BP	GO:0051928	positive regulation of calcium ion transport	2/31	122/18723	0.0173107011575696	0.080224572375638	0.0457443910632763	STC1/CXCL11	2
BP	GO:0042113	B cell activation	3/31	334/18723	0.017482375732693	0.080224572375638	0.0457443910632763	IL6/BLNK/VAV3	3
BP	GO:0062012	regulation of small molecule metabolic process	3/31	334/18723	0.017482375732693	0.080224572375638	0.0457443910632763	NR1H4/PPARG/ADM	3
BP	GO:0030168	platelet activation	2/31	123/18723	0.0175788567724956	0.080224572375638	0.0457443910632763	IL6/VAV3	2
BP	GO:0001967	suckling behavior	1/31	11/18723	0.0180676482763256	0.080224572375638	0.0457443910632763	OXTR	1
BP	GO:0006527	arginine catabolic process	1/31	11/18723	0.0180676482763256	0.080224572375638	0.0457443910632763	ARG2	1
BP	GO:0010887	negative regulation of cholesterol storage	1/31	11/18723	0.0180676482763256	0.080224572375638	0.0457443910632763	PPARG	1
BP	GO:0032610	interleukin-1 alpha production	1/31	11/18723	0.0180676482763256	0.080224572375638	0.0457443910632763	IL1R2	1
BP	GO:0032650	regulation of interleukin-1 alpha production	1/31	11/18723	0.0180676482763256	0.080224572375638	0.0457443910632763	IL1R2	1
BP	GO:0033148	positive regulation of intracellular estrogen receptor signaling pathway	1/31	11/18723	0.0180676482763256	0.080224572375638	0.0457443910632763	AR	1
BP	GO:0033327	Leydig cell differentiation	1/31	11/18723	0.0180676482763256	0.080224572375638	0.0457443910632763	AR	1
BP	GO:0034969	histone arginine methylation	1/31	11/18723	0.0180676482763256	0.080224572375638	0.0457443910632763	NR1H4	1
BP	GO:0045628	regulation of T-helper 2 cell differentiation	1/31	11/18723	0.0180676482763256	0.080224572375638	0.0457443910632763	IL4R	1
BP	GO:0045945	positive regulation of transcription by RNA polymerase III	1/31	11/18723	0.0180676482763256	0.080224572375638	0.0457443910632763	AR	1
BP	GO:0060742	epithelial cell differentiation involved in prostate gland development	1/31	11/18723	0.0180676482763256	0.080224572375638	0.0457443910632763	AR	1
BP	GO:0060746	parental behavior	1/31	11/18723	0.0180676482763256	0.080224572375638	0.0457443910632763	OXTR	1
BP	GO:0060767	epithelial cell proliferation involved in prostate gland development	1/31	11/18723	0.0180676482763256	0.080224572375638	0.0457443910632763	AR	1
BP	GO:0070471	uterine smooth muscle contraction	1/31	11/18723	0.0180676482763256	0.080224572375638	0.0457443910632763	OXTR	1
BP	GO:0071609	chemokine (C-C motif) ligand 5 production	1/31	11/18723	0.0180676482763256	0.080224572375638	0.0457443910632763	ARG2	1
BP	GO:0071649	regulation of chemokine (C-C motif) ligand 5 production	1/31	11/18723	0.0180676482763256	0.080224572375638	0.0457443910632763	ARG2	1
BP	GO:0097050	type B pancreatic cell apoptotic process	1/31	11/18723	0.0180676482763256	0.080224572375638	0.0457443910632763	IL6	1
BP	GO:1902093	positive regulation of flagellated sperm motility	1/31	11/18723	0.0180676482763256	0.080224572375638	0.0457443910632763	DEFB1	1
BP	GO:1902510	regulation of apoptotic DNA fragmentation	1/31	11/18723	0.0180676482763256	0.080224572375638	0.0457443910632763	IL6	1
BP	GO:2000155	positive regulation of cilium-dependent cell motility	1/31	11/18723	0.0180676482763256	0.080224572375638	0.0457443910632763	DEFB1	1
BP	GO:0002697	regulation of immune effector process	3/31	339/18723	0.0181807193565411	0.0804919638953838	0.0458968588407172	IL4R/IL6/NFKBIZ	3
BP	GO:0032496	response to lipopolysaccharide	3/31	343/18723	0.0187505592077881	0.081230230151063	0.0463178213875848	IL6/ADM/CXCL11	3
BP	GO:0006936	muscle contraction	3/31	347/18723	0.0193303394508637	0.081230230151063	0.0463178213875848	ARG2/STC1/OXTR	3
BP	GO:0070482	response to oxygen levels	3/31	347/18723	0.0193303394508637	0.081230230151063	0.0463178213875848	STC1/ADM/OXTR	3
BP	GO:0042476	odontogenesis	2/31	130/18723	0.0195053404739599	0.081230230151063	0.0463178213875848	CSF3R/ADM	2
BP	GO:0003353	positive regulation of cilium movement	1/31	12/18723	0.0196944066615025	0.081230230151063	0.0463178213875848	DEFB1	1
BP	GO:0007320	insemination	1/31	12/18723	0.0196944066615025	0.081230230151063	0.0463178213875848	OXTR	1
BP	GO:0008228	opsonization	1/31	12/18723	0.0196944066615025	0.081230230151063	0.0463178213875848	PTX3	1
BP	GO:0030238	male sex determination	1/31	12/18723	0.0196944066615025	0.081230230151063	0.0463178213875848	AR	1
BP	GO:0034370	triglyceride-rich lipoprotein particle remodeling	1/31	12/18723	0.0196944066615025	0.081230230151063	0.0463178213875848	NR1H4	1
BP	GO:0034372	very-low-density lipoprotein particle remodeling	1/31	12/18723	0.0196944066615025	0.081230230151063	0.0463178213875848	NR1H4	1
BP	GO:0035112	genitalia morphogenesis	1/31	12/18723	0.0196944066615025	0.081230230151063	0.0463178213875848	AR	1
BP	GO:0035739	CD4-positive, alpha-beta T cell proliferation	1/31	12/18723	0.0196944066615025	0.081230230151063	0.0463178213875848	ARG2	1
BP	GO:0043568	positive regulation of insulin-like growth factor receptor signaling pathway	1/31	12/18723	0.0196944066615025	0.081230230151063	0.0463178213875848	AR	1
BP	GO:0060394	negative regulation of pathway-restricted SMAD protein phosphorylation	1/31	12/18723	0.0196944066615025	0.081230230151063	0.0463178213875848	PPARG	1
BP	GO:0060453	regulation of gastric acid secretion	1/31	12/18723	0.0196944066615025	0.081230230151063	0.0463178213875848	OXTR	1
BP	GO:0060601	lateral sprouting from an epithelium	1/31	12/18723	0.0196944066615025	0.081230230151063	0.0463178213875848	AR	1
BP	GO:0070493	thrombin-activated receptor signaling pathway	1/31	12/18723	0.0196944066615025	0.081230230151063	0.0463178213875848	MET	1
BP	GO:0070857	regulation of bile acid biosynthetic process	1/31	12/18723	0.0196944066615025	0.081230230151063	0.0463178213875848	NR1H4	1
BP	GO:0072520	seminiferous tubule development	1/31	12/18723	0.0196944066615025	0.081230230151063	0.0463178213875848	AR	1
BP	GO:0090677	reversible differentiation	1/31	12/18723	0.0196944066615025	0.081230230151063	0.0463178213875848	FGF9	1
BP	GO:1901298	regulation of hydrogen peroxide-mediated programmed cell death	1/31	12/18723	0.0196944066615025	0.081230230151063	0.0463178213875848	MET	1
BP	GO:1903624	regulation of DNA catabolic process	1/31	12/18723	0.0196944066615025	0.081230230151063	0.0463178213875848	IL6	1
BP	GO:1903800	positive regulation of production of miRNAs involved in gene silencing by miRNA	1/31	12/18723	0.0196944066615025	0.081230230151063	0.0463178213875848	IL6	1
BP	GO:2000561	regulation of CD4-positive, alpha-beta T cell proliferation	1/31	12/18723	0.0196944066615025	0.081230230151063	0.0463178213875848	ARG2	1
BP	GO:2001214	positive regulation of vasculogenesis	1/31	12/18723	0.0196944066615025	0.081230230151063	0.0463178213875848	ADM	1
BP	GO:0042742	defense response to bacterium	3/31	350/18723	0.0197717059621034	0.081230230151063	0.0463178213875848	IL6/ARG2/DEFB1	3
BP	GO:0050853	B cell receptor signaling pathway	2/31	131/18723	0.0197875347249142	0.081230230151063	0.0463178213875848	BLNK/VAV3	2
BP	GO:0035264	multicellular organism growth	2/31	132/18723	0.0200714561453519	0.0819903081282279	0.0467512210704552	GDF15/AR	2
BP	GO:0051480	regulation of cytosolic calcium ion concentration	3/31	353/18723	0.0202186763211393	0.0819903081282279	0.0467512210704552	ADM/CXCL11/OXTR	3
BP	GO:0008277	regulation of G protein-coupled receptor signaling pathway	2/31	134/18723	0.0206444561141935	0.0819903081282279	0.0467512210704552	MET/ADM	2
BP	GO:0002460	adaptive immune response based on somatic recombination of immune receptors built from immunoglobulin superfamily domains	3/31	356/18723	0.0206712550204741	0.0819903081282279	0.0467512210704552	IL4R/IL6/NFKBIZ	3
BP	GO:0010631	epithelial cell migration	3/31	357/18723	0.0208233615932751	0.0819903081282279	0.0467512210704552	MET/PPARG/STC1	3
BP	GO:0009306	protein secretion	3/31	359/18723	0.0211294460814283	0.0819903081282279	0.0467512210704552	NR1H4/IL6/FAM3B	3
BP	GO:0003158	endothelium development	2/31	136/18723	0.0212242917624843	0.0819903081282279	0.0467512210704552	MET/STC1	2
BP	GO:0035592	establishment of protein localization to extracellular region	3/31	360/18723	0.0212834242544052	0.0819903081282279	0.0467512210704552	NR1H4/IL6/FAM3B	3
BP	GO:0090132	epithelium migration	3/31	360/18723	0.0212834242544052	0.0819903081282279	0.0467512210704552	MET/PPARG/STC1	3
BP	GO:0010745	negative regulation of macrophage derived foam cell differentiation	1/31	13/18723	0.0213185568081276	0.0819903081282279	0.0467512210704552	PPARG	1
BP	GO:0031053	primary miRNA processing	1/31	13/18723	0.0213185568081276	0.0819903081282279	0.0467512210704552	IL6	1
BP	GO:0032230	positive regulation of synaptic transmission, GABAergic	1/31	13/18723	0.0213185568081276	0.0819903081282279	0.0467512210704552	OXTR	1
BP	GO:0032352	positive regulation of hormone metabolic process	1/31	13/18723	0.0213185568081276	0.0819903081282279	0.0467512210704552	ADM	1
BP	GO:0032494	response to peptidoglycan	1/31	13/18723	0.0213185568081276	0.0819903081282279	0.0467512210704552	IL6	1
BP	GO:0033145	positive regulation of intracellular steroid hormone receptor signaling pathway	1/31	13/18723	0.0213185568081276	0.0819903081282279	0.0467512210704552	AR	1
BP	GO:0034112	positive regulation of homotypic cell-cell adhesion	1/31	13/18723	0.0213185568081276	0.0819903081282279	0.0467512210704552	IL6	1
BP	GO:0035745	T-helper 2 cell cytokine production	1/31	13/18723	0.0213185568081276	0.0819903081282279	0.0467512210704552	IL6	1
BP	GO:0042659	regulation of cell fate specification	1/31	13/18723	0.0213185568081276	0.0819903081282279	0.0467512210704552	AR	1
BP	GO:0046642	negative regulation of alpha-beta T cell proliferation	1/31	13/18723	0.0213185568081276	0.0819903081282279	0.0467512210704552	ARG2	1
BP	GO:0048012	hepatocyte growth factor receptor signaling pathway	1/31	13/18723	0.0213185568081276	0.0819903081282279	0.0467512210704552	MET	1
BP	GO:0060670	branching involved in labyrinthine layer morphogenesis	1/31	13/18723	0.0213185568081276	0.0819903081282279	0.0467512210704552	ADM	1
BP	GO:1902043	positive regulation of extrinsic apoptotic signaling pathway via death domain receptors	1/31	13/18723	0.0213185568081276	0.0819903081282279	0.0467512210704552	BMPR1B	1
BP	GO:1905064	negative regulation of vascular associated smooth muscle cell differentiation	1/31	13/18723	0.0213185568081276	0.0819903081282279	0.0467512210704552	FGF9	1
BP	GO:2000318	positive regulation of T-helper 17 type immune response	1/31	13/18723	0.0213185568081276	0.0819903081282279	0.0467512210704552	NFKBIZ	1
BP	GO:2000551	regulation of T-helper 2 cell cytokine production	1/31	13/18723	0.0213185568081276	0.0819903081282279	0.0467512210704552	IL6	1
BP	GO:0050671	positive regulation of lymphocyte proliferation	2/31	137/18723	0.0215167578356977	0.082544136483042	0.0470670163448247	IL6/VAV3	2
BP	GO:0002237	response to molecule of bacterial origin	3/31	363/18723	0.0217491039153283	0.0828264648251321	0.0472280011616505	IL6/ADM/CXCL11	3
BP	GO:0032946	positive regulation of mononuclear cell proliferation	2/31	138/18723	0.0218109147003386	0.0828264648251321	0.0472280011616505	IL6/VAV3	2
BP	GO:0090130	tissue migration	3/31	365/18723	0.022062679050048	0.0828264648251321	0.0472280011616505	MET/PPARG/STC1	3
BP	GO:0045598	regulation of fat cell differentiation	2/31	139/18723	0.0221067563431665	0.0828264648251321	0.0472280011616505	IL6/PPARG	2
BP	GO:1903706	regulation of hemopoiesis	3/31	367/18723	0.0223787527062368	0.0828264648251321	0.0472280011616505	IL4R/CSF3R/NFKBIZ	3
BP	GO:0050768	negative regulation of neurogenesis	2/31	140/18723	0.022404276765086	0.0828264648251321	0.0472280011616505	IL6/SEMA6A	2
BP	GO:0071692	protein localization to extracellular region	3/31	368/18723	0.0225377266930191	0.0828264648251321	0.0472280011616505	NR1H4/IL6/FAM3B	3
BP	GO:0008584	male gonad development	2/31	141/18723	0.0227034699811185	0.0828264648251321	0.0472280011616505	AR/FGF9	2
BP	GO:0030183	B cell differentiation	2/31	141/18723	0.0227034699811185	0.0828264648251321	0.0472280011616505	IL6/BLNK	2
BP	GO:0035296	regulation of tube diameter	2/31	141/18723	0.0227034699811185	0.0828264648251321	0.0472280011616505	ADM/OXTR	2
BP	GO:0050921	positive regulation of chemotaxis	2/31	141/18723	0.0227034699811185	0.0828264648251321	0.0472280011616505	MET/IL6	2
BP	GO:0097746	blood vessel diameter maintenance	2/31	141/18723	0.0227034699811185	0.0828264648251321	0.0472280011616505	ADM/OXTR	2
BP	GO:1903038	negative regulation of leukocyte cell-cell adhesion	2/31	141/18723	0.0227034699811185	0.0828264648251321	0.0472280011616505	IL4R/ARG2	2
BP	GO:0002829	negative regulation of type 2 immune response	1/31	14/18723	0.0229401027588999	0.0828264648251321	0.0472280011616505	ARG2	1
BP	GO:0006521	regulation of cellular amino acid metabolic process	1/31	14/18723	0.0229401027588999	0.0828264648251321	0.0472280011616505	NR1H4	1
BP	GO:0010421	hydrogen peroxide-mediated programmed cell death	1/31	14/18723	0.0229401027588999	0.0828264648251321	0.0472280011616505	MET	1
BP	GO:0032966	negative regulation of collagen biosynthetic process	1/31	14/18723	0.0229401027588999	0.0828264648251321	0.0472280011616505	IL6	1
BP	GO:0033008	positive regulation of mast cell activation involved in immune response	1/31	14/18723	0.0229401027588999	0.0828264648251321	0.0472280011616505	IL4R	1
BP	GO:0033605	positive regulation of catecholamine secretion	1/31	14/18723	0.0229401027588999	0.0828264648251321	0.0472280011616505	OXTR	1
BP	GO:0038183	bile acid signaling pathway	1/31	14/18723	0.0229401027588999	0.0828264648251321	0.0472280011616505	NR1H4	1
BP	GO:0043306	positive regulation of mast cell degranulation	1/31	14/18723	0.0229401027588999	0.0828264648251321	0.0472280011616505	IL4R	1
BP	GO:0050872	white fat cell differentiation	1/31	14/18723	0.0229401027588999	0.0828264648251321	0.0472280011616505	PPARG	1
BP	GO:0072540	T-helper 17 cell lineage commitment	1/31	14/18723	0.0229401027588999	0.0828264648251321	0.0472280011616505	IL6	1
BP	GO:0035150	regulation of tube size	2/31	142/18723	0.0230043300203748	0.0828264648251321	0.0472280011616505	ADM/OXTR	2
BP	GO:0046546	development of primary male sexual characteristics	2/31	142/18723	0.0230043300203748	0.0828264648251321	0.0472280011616505	AR/FGF9	2
BP	GO:0050729	positive regulation of inflammatory response	2/31	142/18723	0.0230043300203748	0.0828264648251321	0.0472280011616505	IL6/NFKBIZ	2
BP	GO:0070555	response to interleukin-1	2/31	143/18723	0.0233068509260266	0.0837177687743833	0.0477362264497814	IL6/IL1R2	2
BP	GO:0106106	cold-induced thermogenesis	2/31	144/18723	0.0236110267552791	0.0840526538030673	0.0479271793119746	IL4R/OXTR	2
BP	GO:0120161	regulation of cold-induced thermogenesis	2/31	144/18723	0.0236110267552791	0.0840526538030673	0.0479271793119746	IL4R/OXTR	2
BP	GO:0002253	activation of immune response	3/31	375/18723	0.0236680446474815	0.0840526538030673	0.0479271793119746	BLNK/NFKBIZ/VAV3	3
BP	GO:0051961	negative regulation of nervous system development	2/31	145/18723	0.0239168515793434	0.0840526538030673	0.0479271793119746	IL6/SEMA6A	2
BP	GO:0042542	response to hydrogen peroxide	2/31	146/18723	0.0242243194834082	0.0840526538030673	0.0479271793119746	MET/IL6	2
BP	GO:0045580	regulation of T cell differentiation	2/31	146/18723	0.0242243194834082	0.0840526538030673	0.0479271793119746	IL4R/NFKBIZ	2
BP	GO:0001889	liver development	2/31	147/18723	0.024533424566613	0.0840526538030673	0.0479271793119746	MET/IL6	2
BP	GO:0016331	morphogenesis of embryonic epithelium	2/31	147/18723	0.024533424566613	0.0840526538030673	0.0479271793119746	AR/ADM	2
BP	GO:0010713	negative regulation of collagen metabolic process	1/31	15/18723	0.0245590485504694	0.0840526538030673	0.0479271793119746	IL6	1
BP	GO:0010889	regulation of sequestering of triglyceride	1/31	15/18723	0.0245590485504694	0.0840526538030673	0.0479271793119746	PPARG	1
BP	GO:0018216	peptidyl-arginine methylation	1/31	15/18723	0.0245590485504694	0.0840526538030673	0.0479271793119746	NR1H4	1
BP	GO:0044793	negative regulation by host of viral process	1/31	15/18723	0.0245590485504694	0.0840526538030673	0.0479271793119746	PTX3	1
BP	GO:0045064	T-helper 2 cell differentiation	1/31	15/18723	0.0245590485504694	0.0840526538030673	0.0479271793119746	IL4R	1
BP	GO:0097468	programmed cell death in response to reactive oxygen species	1/31	15/18723	0.0245590485504694	0.0840526538030673	0.0479271793119746	MET	1
BP	GO:1903727	positive regulation of phospholipid metabolic process	1/31	15/18723	0.0245590485504694	0.0840526538030673	0.0479271793119746	NR1H4	1
BP	GO:1903799	negative regulation of production of miRNAs involved in gene silencing by miRNA	1/31	15/18723	0.0245590485504694	0.0840526538030673	0.0479271793119746	IL6	1
BP	GO:1904251	regulation of bile acid metabolic process	1/31	15/18723	0.0245590485504694	0.0840526538030673	0.0479271793119746	NR1H4	1
BP	GO:1904424	regulation of GTP binding	1/31	15/18723	0.0245590485504694	0.0840526538030673	0.0479271793119746	MET	1
BP	GO:1905288	vascular associated smooth muscle cell apoptotic process	1/31	15/18723	0.0245590485504694	0.0840526538030673	0.0479271793119746	PPARG	1
BP	GO:1905459	regulation of vascular associated smooth muscle cell apoptotic process	1/31	15/18723	0.0245590485504694	0.0840526538030673	0.0479271793119746	PPARG	1
BP	GO:2001028	positive regulation of endothelial cell chemotaxis	1/31	15/18723	0.0245590485504694	0.0840526538030673	0.0479271793119746	MET	1
BP	GO:0050678	regulation of epithelial cell proliferation	3/31	381/18723	0.0246612722441167	0.0842132682237438	0.048018762335134	PPARG/AR/FGF9	3
BP	GO:0016525	negative regulation of angiogenesis	2/31	149/18723	0.025156522736586	0.0855474924443669	0.0487795426385615	PPARG/SEMA6A	2
BP	GO:0022412	cellular process involved in reproduction in multicellular organism	3/31	384/18723	0.0251663282885249	0.0855474924443669	0.0487795426385615	BMPR1B/PTX3/DEFB1	3
BP	GO:0061008	hepaticobiliary system development	2/31	150/18723	0.0254705040911364	0.0855474924443669	0.0487795426385615	MET/IL6	2
BP	GO:0070665	positive regulation of leukocyte proliferation	2/31	150/18723	0.0254705040911364	0.0855474924443669	0.0487795426385615	IL6/VAV3	2
BP	GO:0048754	branching morphogenesis of an epithelial tube	2/31	151/18723	0.0257860991603364	0.0855474924443669	0.0487795426385615	MET/AR	2
BP	GO:2000181	negative regulation of blood vessel morphogenesis	2/31	151/18723	0.0257860991603364	0.0855474924443669	0.0487795426385615	PPARG/SEMA6A	2
BP	GO:2001236	regulation of extrinsic apoptotic signaling pathway	2/31	151/18723	0.0257860991603364	0.0855474924443669	0.0487795426385615	BMPR1B/AR	2
BP	GO:0050871	positive regulation of B cell activation	2/31	152/18723	0.0261033021126641	0.0855474924443669	0.0487795426385615	IL6/VAV3	2
BP	GO:1901343	negative regulation of vasculature development	2/31	152/18723	0.0261033021126641	0.0855474924443669	0.0487795426385615	PPARG/SEMA6A	2
BP	GO:0014061	regulation of norepinephrine secretion	1/31	16/18723	0.0261753982134438	0.0855474924443669	0.0487795426385615	OXTR	1
BP	GO:0034393	positive regulation of smooth muscle cell apoptotic process	1/31	16/18723	0.0261753982134438	0.0855474924443669	0.0487795426385615	PPARG	1
BP	GO:0044849	estrous cycle	1/31	16/18723	0.0261753982134438	0.0855474924443669	0.0487795426385615	OXTR	1
BP	GO:0045779	negative regulation of bone resorption	1/31	16/18723	0.0261753982134438	0.0855474924443669	0.0487795426385615	IL6	1
BP	GO:0060330	regulation of response to interferon-gamma	1/31	16/18723	0.0261753982134438	0.0855474924443669	0.0487795426385615	PPARG	1
BP	GO:0060334	regulation of interferon-gamma-mediated signaling pathway	1/31	16/18723	0.0261753982134438	0.0855474924443669	0.0487795426385615	PPARG	1
BP	GO:0060572	morphogenesis of an epithelial bud	1/31	16/18723	0.0261753982134438	0.0855474924443669	0.0487795426385615	AR	1
BP	GO:0071391	cellular response to estrogen stimulus	1/31	16/18723	0.0261753982134438	0.0855474924443669	0.0487795426385615	AR	1
BP	GO:1900747	negative regulation of vascular endothelial growth factor signaling pathway	1/31	16/18723	0.0261753982134438	0.0855474924443669	0.0487795426385615	SEMA6A	1
BP	GO:2001212	regulation of vasculogenesis	1/31	16/18723	0.0261753982134438	0.0855474924443669	0.0487795426385615	ADM	1
BP	GO:2001224	positive regulation of neuron migration	1/31	16/18723	0.0261753982134438	0.0855474924443669	0.0487795426385615	SEMA6A	1
BP	GO:0040013	negative regulation of locomotion	3/31	391/18723	0.0263666786295646	0.0859881189568027	0.0490307897427945	PPARG/SEMA6A/STC1	3
BP	GO:0034614	cellular response to reactive oxygen species	2/31	155/18723	0.0270645001598137	0.0879893643271624	0.0501719083318305	MET/IL6	2
BP	GO:0051250	negative regulation of lymphocyte activation	2/31	157/18723	0.0277132319814113	0.0879893643271624	0.0501719083318305	IL4R/ARG2	2
BP	GO:1902107	positive regulation of leukocyte differentiation	2/31	157/18723	0.0277132319814113	0.0879893643271624	0.0501719083318305	IL4R/NFKBIZ	2
BP	GO:1903708	positive regulation of hemopoiesis	2/31	157/18723	0.0277132319814113	0.0879893643271624	0.0501719083318305	IL4R/NFKBIZ	2
BP	GO:1990845	adaptive thermogenesis	2/31	157/18723	0.0277132319814113	0.0879893643271624	0.0501719083318305	IL4R/OXTR	2
BP	GO:0001780	neutrophil homeostasis	1/31	17/18723	0.0277891557723999	0.0879893643271624	0.0501719083318305	IL6	1
BP	GO:0002031	G protein-coupled receptor internalization	1/31	17/18723	0.0277891557723999	0.0879893643271624	0.0501719083318305	ADM	1
BP	GO:0010566	regulation of ketone biosynthetic process	1/31	17/18723	0.0277891557723999	0.0879893643271624	0.0501719083318305	ADM	1
BP	GO:0010715	regulation of extracellular matrix disassembly	1/31	17/18723	0.0277891557723999	0.0879893643271624	0.0501719083318305	IL6	1
BP	GO:0036166	phenotypic switching	1/31	17/18723	0.0277891557723999	0.0879893643271624	0.0501719083318305	FGF9	1
BP	GO:0042448	progesterone metabolic process	1/31	17/18723	0.0277891557723999	0.0879893643271624	0.0501719083318305	ADM	1
BP	GO:0042953	lipoprotein transport	1/31	17/18723	0.0277891557723999	0.0879893643271624	0.0501719083318305	PPARG	1
BP	GO:0048243	norepinephrine secretion	1/31	17/18723	0.0277891557723999	0.0879893643271624	0.0501719083318305	OXTR	1
BP	GO:1902894	negative regulation of pri-miRNA transcription by RNA polymerase II	1/31	17/18723	0.0277891557723999	0.0879893643271624	0.0501719083318305	PPARG	1
BP	GO:0002076	osteoblast development	1/31	18/18723	0.0294003252458871	0.0895533906989721	0.0510637227954881	PTHLH	1
BP	GO:0002295	T-helper cell lineage commitment	1/31	18/18723	0.0294003252458871	0.0895533906989721	0.0510637227954881	IL6	1
BP	GO:0003417	growth plate cartilage development	1/31	18/18723	0.0294003252458871	0.0895533906989721	0.0510637227954881	STC1	1
BP	GO:0030728	ovulation	1/31	18/18723	0.0294003252458871	0.0895533906989721	0.0510637227954881	IL4R	1
BP	GO:0030730	sequestering of triglyceride	1/31	18/18723	0.0294003252458871	0.0895533906989721	0.0510637227954881	PPARG	1
BP	GO:0035743	CD4-positive, alpha-beta T cell cytokine production	1/31	18/18723	0.0294003252458871	0.0895533906989721	0.0510637227954881	IL6	1
BP	GO:0043116	negative regulation of vascular permeability	1/31	18/18723	0.0294003252458871	0.0895533906989721	0.0510637227954881	ADM	1
BP	GO:0044872	lipoprotein localization	1/31	18/18723	0.0294003252458871	0.0895533906989721	0.0510637227954881	PPARG	1
BP	GO:0045623	negative regulation of T-helper cell differentiation	1/31	18/18723	0.0294003252458871	0.0895533906989721	0.0510637227954881	IL4R	1
BP	GO:0046851	negative regulation of bone remodeling	1/31	18/18723	0.0294003252458871	0.0895533906989721	0.0510637227954881	IL6	1
BP	GO:0060391	positive regulation of SMAD protein signal transduction	1/31	18/18723	0.0294003252458871	0.0895533906989721	0.0510637227954881	PPARG	1
BP	GO:0060457	negative regulation of digestive system process	1/31	18/18723	0.0294003252458871	0.0895533906989721	0.0510637227954881	OXTR	1
BP	GO:0060749	mammary gland alveolus development	1/31	18/18723	0.0294003252458871	0.0895533906989721	0.0510637227954881	AR	1
BP	GO:0061377	mammary gland lobule development	1/31	18/18723	0.0294003252458871	0.0895533906989721	0.0510637227954881	AR	1
BP	GO:0071071	regulation of phospholipid biosynthetic process	1/31	18/18723	0.0294003252458871	0.0895533906989721	0.0510637227954881	NR1H4	1
BP	GO:0150078	positive regulation of neuroinflammatory response	1/31	18/18723	0.0294003252458871	0.0895533906989721	0.0510637227954881	IL6	1
BP	GO:1900424	regulation of defense response to bacterium	1/31	18/18723	0.0294003252458871	0.0895533906989721	0.0510637227954881	ARG2	1
BP	GO:1901317	regulation of flagellated sperm motility	1/31	18/18723	0.0294003252458871	0.0895533906989721	0.0510637227954881	DEFB1	1
BP	GO:1902548	negative regulation of cellular response to vascular endothelial growth factor stimulus	1/31	18/18723	0.0294003252458871	0.0895533906989721	0.0510637227954881	SEMA6A	1
BP	GO:0002700	regulation of production of molecular mediator of immune response	2/31	164/18723	0.0300330484860786	0.0911162008850552	0.0519548437848917	IL4R/IL6	2
BP	GO:0050680	negative regulation of epithelial cell proliferation	2/31	164/18723	0.0300330484860786	0.0911162008850552	0.0519548437848917	PPARG/AR	2
BP	GO:0032635	interleukin-6 production	2/31	165/18723	0.0303706294858627	0.0914119934920333	0.0521235059826019	IL6/ORM1	2
BP	GO:0032675	regulation of interleukin-6 production	2/31	165/18723	0.0303706294858627	0.0914119934920333	0.0521235059826019	IL6/ORM1	2
BP	GO:0046661	male sex differentiation	2/31	165/18723	0.0303706294858627	0.0914119934920333	0.0521235059826019	AR/FGF9	2
BP	GO:0050796	regulation of insulin secretion	2/31	165/18723	0.0303706294858627	0.0914119934920333	0.0521235059826019	NR1H4/IL6	2
BP	GO:0001696	gastric acid secretion	1/31	19/18723	0.0310089106464423	0.0914694619293153	0.0521562747290218	OXTR	1
BP	GO:0006309	apoptotic DNA fragmentation	1/31	19/18723	0.0310089106464423	0.0914694619293153	0.0521562747290218	IL6	1
BP	GO:0007530	sex determination	1/31	19/18723	0.0310089106464423	0.0914694619293153	0.0521562747290218	AR	1
BP	GO:0010885	regulation of cholesterol storage	1/31	19/18723	0.0310089106464423	0.0914694619293153	0.0521562747290218	PPARG	1
BP	GO:0031290	retinal ganglion cell axon guidance	1/31	19/18723	0.0310089106464423	0.0914694619293153	0.0521562747290218	BMPR1B	1
BP	GO:0032616	interleukin-13 production	1/31	19/18723	0.0310089106464423	0.0914694619293153	0.0521562747290218	ARG2	1
BP	GO:0032656	regulation of interleukin-13 production	1/31	19/18723	0.0310089106464423	0.0914694619293153	0.0521562747290218	ARG2	1
BP	GO:0070233	negative regulation of T cell apoptotic process	1/31	19/18723	0.0310089106464423	0.0914694619293153	0.0521562747290218	ARG2	1
BP	GO:1903978	regulation of microglial cell activation	1/31	19/18723	0.0310089106464423	0.0914694619293153	0.0521562747290218	IL6	1
BP	GO:2000319	regulation of T-helper 17 cell differentiation	1/31	19/18723	0.0310089106464423	0.0914694619293153	0.0521562747290218	NFKBIZ	1
BP	GO:0055088	lipid homeostasis	2/31	167/18723	0.0310503688886776	0.0914694619293153	0.0521562747290218	NR1H4/PPARG	2
BP	GO:0007409	axonogenesis	3/31	418/18723	0.0312832851006491	0.0919776895912908	0.0524460682951342	LGR6/BMPR1B/SEMA6A	3
BP	GO:0006937	regulation of muscle contraction	2/31	169/18723	0.031736174045473	0.0929503712908759	0.053000695521286	STC1/OXTR	2
BP	GO:0031214	biomineral tissue development	2/31	169/18723	0.031736174045473	0.0929503712908759	0.053000695521286	PTHLH/BMPR1B	2
BP	GO:0042129	regulation of T cell proliferation	2/31	171/18723	0.0324280002027183	0.0930196948285461	0.0530402240961748	IL6/ARG2	2
BP	GO:0046890	regulation of lipid biosynthetic process	2/31	171/18723	0.0324280002027183	0.0930196948285461	0.0530402240961748	NR1H4/ADM	2
BP	GO:0048469	cell maturation	2/31	171/18723	0.0324280002027183	0.0930196948285461	0.0530402240961748	PPARG/DEFB1	2
BP	GO:0110148	biomineralization	2/31	171/18723	0.0324280002027183	0.0930196948285461	0.0530402240961748	PTHLH/BMPR1B	2
BP	GO:0006525	arginine metabolic process	1/31	20/18723	0.0326149159805933	0.0930196948285461	0.0530402240961748	ARG2	1
BP	GO:0006700	C21-steroid hormone biosynthetic process	1/31	20/18723	0.0326149159805933	0.0930196948285461	0.0530402240961748	ADM	1
BP	GO:0007620	copulation	1/31	20/18723	0.0326149159805933	0.0930196948285461	0.0530402240961748	OXTR	1
BP	GO:0010893	positive regulation of steroid biosynthetic process	1/31	20/18723	0.0326149159805933	0.0930196948285461	0.0530402240961748	ADM	1
BP	GO:0032332	positive regulation of chondrocyte differentiation	1/31	20/18723	0.0326149159805933	0.0930196948285461	0.0530402240961748	BMPR1B	1
BP	GO:0033005	positive regulation of mast cell activation	1/31	20/18723	0.0326149159805933	0.0930196948285461	0.0530402240961748	IL4R	1
BP	GO:0034104	negative regulation of tissue remodeling	1/31	20/18723	0.0326149159805933	0.0930196948285461	0.0530402240961748	IL6	1
BP	GO:0045063	T-helper 1 cell differentiation	1/31	20/18723	0.0326149159805933	0.0930196948285461	0.0530402240961748	IL4R	1
BP	GO:0060252	positive regulation of glial cell proliferation	1/31	20/18723	0.0326149159805933	0.0930196948285461	0.0530402240961748	IL6	1
BP	GO:1903206	negative regulation of hydrogen peroxide-induced cell death	1/31	20/18723	0.0326149159805933	0.0930196948285461	0.0530402240961748	MET	1
BP	GO:0032103	positive regulation of response to external stimulus	3/31	427/18723	0.0330230686664677	0.0939489714979738	0.0535701015902329	MET/IL6/NFKBIZ	3
BP	GO:0006694	steroid biosynthetic process	2/31	173/18723	0.0331258028197058	0.0939489714979738	0.0535701015902329	NR1H4/ADM	2
BP	GO:0051099	positive regulation of binding	2/31	173/18723	0.0331258028197058	0.0939489714979738	0.0535701015902329	MET/PPARG	2
BP	GO:0001659	temperature homeostasis	2/31	174/18723	0.0334769314396172	0.0945925168507181	0.0539370538769343	IL4R/OXTR	2
BP	GO:0045619	regulation of lymphocyte differentiation	2/31	174/18723	0.0334769314396172	0.0945925168507181	0.0539370538769343	IL4R/NFKBIZ	2
BP	GO:0050728	negative regulation of inflammatory response	2/31	176/18723	0.0341836156958605	0.0950995252080847	0.0542261521903928	NR1H4/PPARG	2
BP	GO:0001502	cartilage condensation	1/31	21/18723	0.0342183452488709	0.0950995252080847	0.0542261521903928	BMPR1B	1
BP	GO:0006925	inflammatory cell apoptotic process	1/31	21/18723	0.0342183452488709	0.0950995252080847	0.0542261521903928	IL6	1
BP	GO:0010878	cholesterol storage	1/31	21/18723	0.0342183452488709	0.0950995252080847	0.0542261521903928	PPARG	1
BP	GO:0010988	regulation of low-density lipoprotein particle clearance	1/31	21/18723	0.0342183452488709	0.0950995252080847	0.0542261521903928	NR1H4	1
BP	GO:0043373	CD4-positive, alpha-beta T cell lineage commitment	1/31	21/18723	0.0342183452488709	0.0950995252080847	0.0542261521903928	IL6	1
BP	GO:0046597	negative regulation of viral entry into host cell	1/31	21/18723	0.0342183452488709	0.0950995252080847	0.0542261521903928	PTX3	1
BP	GO:0046885	regulation of hormone biosynthetic process	1/31	21/18723	0.0342183452488709	0.0950995252080847	0.0542261521903928	ADM	1
BP	GO:2000774	positive regulation of cellular senescence	1/31	21/18723	0.0342183452488709	0.0950995252080847	0.0542261521903928	ARG2	1
BP	GO:0002683	negative regulation of immune system process	3/31	434/18723	0.0344109788702403	0.0951237626415733	0.0542399724776569	IL4R/PPARG/ARG2	3
BP	GO:0030324	lung development	2/31	177/18723	0.0345391603291196	0.0951237626415733	0.0542399724776569	RXFP1/FGF9	2
BP	GO:0035265	organ growth	2/31	178/18723	0.0348961659856347	0.0951237626415733	0.0542399724776569	STC1/AR	2
BP	GO:0006941	striated muscle contraction	2/31	179/18723	0.0352546271966496	0.0951237626415733	0.0542399724776569	ARG2/STC1	2
BP	GO:0043409	negative regulation of MAPK cascade	2/31	180/18723	0.0356145385064731	0.0951237626415733	0.0542399724776569	PPARG/SEMA6A	2
BP	GO:0051090	regulation of DNA-binding transcription factor activity	3/31	440/18723	0.0356247488113692	0.0951237626415733	0.0542399724776569	IL6/PPARG/AR	3
BP	GO:0002029	desensitization of G protein-coupled receptor signaling pathway	1/31	22/18723	0.0358192024458174	0.0951237626415733	0.0542399724776569	ADM	1
BP	GO:0006359	regulation of transcription by RNA polymerase III	1/31	22/18723	0.0358192024458174	0.0951237626415733	0.0542399724776569	AR	1
BP	GO:0022401	negative adaptation of signaling pathway	1/31	22/18723	0.0358192024458174	0.0951237626415733	0.0542399724776569	ADM	1
BP	GO:0032700	negative regulation of interleukin-17 production	1/31	22/18723	0.0358192024458174	0.0951237626415733	0.0542399724776569	ARG2	1
BP	GO:0035024	negative regulation of Rho protein signal transduction	1/31	22/18723	0.0358192024458174	0.0951237626415733	0.0542399724776569	MET	1
BP	GO:0035357	peroxisome proliferator activated receptor signaling pathway	1/31	22/18723	0.0358192024458174	0.0951237626415733	0.0542399724776569	PPARG	1
BP	GO:0035584	calcium-mediated signaling using intracellular calcium source	1/31	22/18723	0.0358192024458174	0.0951237626415733	0.0542399724776569	DEFB1	1
BP	GO:0035809	regulation of urine volume	1/31	22/18723	0.0358192024458174	0.0951237626415733	0.0542399724776569	ADM	1
BP	GO:0043371	negative regulation of CD4-positive, alpha-beta T cell differentiation	1/31	22/18723	0.0358192024458174	0.0951237626415733	0.0542399724776569	IL4R	1
BP	GO:0046058	cAMP metabolic process	1/31	22/18723	0.0358192024458174	0.0951237626415733	0.0542399724776569	PTHLH	1
BP	GO:0051151	negative regulation of smooth muscle cell differentiation	1/31	22/18723	0.0358192024458174	0.0951237626415733	0.0542399724776569	FGF9	1
BP	GO:0060444	branching involved in mammary gland duct morphogenesis	1/31	22/18723	0.0358192024458174	0.0951237626415733	0.0542399724776569	AR	1
BP	GO:0060713	labyrinthine layer morphogenesis	1/31	22/18723	0.0358192024458174	0.0951237626415733	0.0542399724776569	ADM	1
BP	GO:0071404	cellular response to low-density lipoprotein particle stimulus	1/31	22/18723	0.0358192024458174	0.0951237626415733	0.0542399724776569	PPARG	1
BP	GO:0072574	hepatocyte proliferation	1/31	22/18723	0.0358192024458174	0.0951237626415733	0.0542399724776569	IL6	1
BP	GO:0072575	epithelial cell proliferation involved in liver morphogenesis	1/31	22/18723	0.0358192024458174	0.0951237626415733	0.0542399724776569	IL6	1
BP	GO:0090280	positive regulation of calcium ion import	1/31	22/18723	0.0358192024458174	0.0951237626415733	0.0542399724776569	STC1	1
BP	GO:1901032	negative regulation of response to reactive oxygen species	1/31	22/18723	0.0358192024458174	0.0951237626415733	0.0542399724776569	MET	1
BP	GO:0008361	regulation of cell size	2/31	181/18723	0.0359758944724532	0.0951237626415733	0.0542399724776569	SEMA6A/VAV3	2
BP	GO:0030323	respiratory tube development	2/31	181/18723	0.0359758944724532	0.0951237626415733	0.0542399724776569	RXFP1/FGF9	2
BP	GO:0097696	receptor signaling pathway via STAT	2/31	181/18723	0.0359758944724532	0.0951237626415733	0.0542399724776569	IL6/PPARG	2
BP	GO:1905952	regulation of lipid localization	2/31	181/18723	0.0359758944724532	0.0951237626415733	0.0542399724776569	IL6/PPARG	2
BP	GO:0051960	regulation of nervous system development	3/31	443/18723	0.0362399691389273	0.0956559324065619	0.0545434179323451	IL6/SEMA6A/OXTR	3
BP	GO:0001759	organ induction	1/31	23/18723	0.0374174915599915	0.0974606920499335	0.0555724995273837	AR	1
BP	GO:0002363	alpha-beta T cell lineage commitment	1/31	23/18723	0.0374174915599915	0.0974606920499335	0.0555724995273837	IL6	1
BP	GO:0023058	adaptation of signaling pathway	1/31	23/18723	0.0374174915599915	0.0974606920499335	0.0555724995273837	ADM	1
BP	GO:0030539	male genitalia development	1/31	23/18723	0.0374174915599915	0.0974606920499335	0.0555724995273837	AR	1
BP	GO:0043369	CD4-positive or CD8-positive, alpha-beta T cell lineage commitment	1/31	23/18723	0.0374174915599915	0.0974606920499335	0.0555724995273837	IL6	1
BP	GO:0060396	growth hormone receptor signaling pathway	1/31	23/18723	0.0374174915599915	0.0974606920499335	0.0555724995273837	GDF15	1
BP	GO:0072576	liver morphogenesis	1/31	23/18723	0.0374174915599915	0.0974606920499335	0.0555724995273837	IL6	1
BP	GO:0051896	regulation of protein kinase B signaling	2/31	185/18723	0.0374356564998103	0.0974606920499335	0.0555724995273837	GDF15/MET	2
BP	GO:0003012	muscle system process	3/31	452/18723	0.0381188811642802	0.0990285480702942	0.0564664976728705	ARG2/STC1/OXTR	3
BP	GO:0002695	negative regulation of leukocyte activation	2/31	187/18723	0.0381740648954877	0.0990285480702942	0.0564664976728705	IL4R/ARG2	2
BP	GO:0002021	response to dietary excess	1/31	24/18723	0.0390132165739833	0.0990285480702942	0.0564664976728705	GDF15	1
BP	GO:0002726	positive regulation of T cell cytokine production	1/31	24/18723	0.0390132165739833	0.0990285480702942	0.0564664976728705	IL6	1
BP	GO:0016486	peptide hormone processing	1/31	24/18723	0.0390132165739833	0.0990285480702942	0.0564664976728705	PCSK1	1
BP	GO:0038095	Fc-epsilon receptor signaling pathway	1/31	24/18723	0.0390132165739833	0.0990285480702942	0.0564664976728705	VAV3	1
BP	GO:0043302	positive regulation of leukocyte degranulation	1/31	24/18723	0.0390132165739833	0.0990285480702942	0.0564664976728705	IL4R	1
BP	GO:0043567	regulation of insulin-like growth factor receptor signaling pathway	1/31	24/18723	0.0390132165739833	0.0990285480702942	0.0564664976728705	AR	1
BP	GO:0044062	regulation of excretion	1/31	24/18723	0.0390132165739833	0.0990285480702942	0.0564664976728705	STC1	1
BP	GO:0060571	morphogenesis of an epithelial fold	1/31	24/18723	0.0390132165739833	0.0990285480702942	0.0564664976728705	AR	1
BP	GO:0071378	cellular response to growth hormone stimulus	1/31	24/18723	0.0390132165739833	0.0990285480702942	0.0564664976728705	GDF15	1
BP	GO:0090343	positive regulation of cell aging	1/31	24/18723	0.0390132165739833	0.0990285480702942	0.0564664976728705	ARG2	1
BP	GO:0098743	cell aggregation	1/31	24/18723	0.0390132165739833	0.0990285480702942	0.0564664976728705	BMPR1B	1
BP	GO:0120255	olefinic compound biosynthetic process	1/31	24/18723	0.0390132165739833	0.0990285480702942	0.0564664976728705	ADM	1
BP	GO:2001026	regulation of endothelial cell chemotaxis	1/31	24/18723	0.0390132165739833	0.0990285480702942	0.0564664976728705	MET	1
BP	GO:0015874	norepinephrine transport	1/31	25/18723	0.040606381464416	0.100558567431391	0.0573389211949391	OXTR	1
BP	GO:0032331	negative regulation of chondrocyte differentiation	1/31	25/18723	0.040606381464416	0.100558567431391	0.0573389211949391	PTHLH	1
BP	GO:0042832	defense response to protozoan	1/31	25/18723	0.040606381464416	0.100558567431391	0.0573389211949391	IL4R	1
BP	GO:0048143	astrocyte activation	1/31	25/18723	0.040606381464416	0.100558567431391	0.0573389211949391	IL6	1
BP	GO:0060740	prostate gland epithelium morphogenesis	1/31	25/18723	0.040606381464416	0.100558567431391	0.0573389211949391	AR	1
BP	GO:0061436	establishment of skin barrier	1/31	25/18723	0.040606381464416	0.100558567431391	0.0573389211949391	MET	1
BP	GO:0090330	regulation of platelet aggregation	1/31	25/18723	0.040606381464416	0.100558567431391	0.0573389211949391	IL6	1
BP	GO:0140448	signaling receptor ligand precursor processing	1/31	25/18723	0.040606381464416	0.100558567431391	0.0573389211949391	PCSK1	1
BP	GO:1903055	positive regulation of extracellular matrix organization	1/31	25/18723	0.040606381464416	0.100558567431391	0.0573389211949391	IL6	1
BP	GO:1903798	regulation of production of miRNAs involved in gene silencing by miRNA	1/31	25/18723	0.040606381464416	0.100558567431391	0.0573389211949391	IL6	1
BP	GO:1903901	negative regulation of viral life cycle	1/31	25/18723	0.040606381464416	0.100558567431391	0.0573389211949391	PTX3	1
BP	GO:1904754	positive regulation of vascular associated smooth muscle cell migration	1/31	25/18723	0.040606381464416	0.100558567431391	0.0573389211949391	FGF9	1
BP	GO:1904996	positive regulation of leukocyte adhesion to vascular endothelial cell	1/31	25/18723	0.040606381464416	0.100558567431391	0.0573389211949391	IL6	1
BP	GO:1905563	negative regulation of vascular endothelial cell proliferation	1/31	25/18723	0.040606381464416	0.100558567431391	0.0573389211949391	PPARG	1
BP	GO:2000316	regulation of T-helper 17 type immune response	1/31	25/18723	0.040606381464416	0.100558567431391	0.0573389211949391	NFKBIZ	1
BP	GO:1901654	response to ketone	2/31	194/18723	0.040802532904638	0.100880288334032	0.0575223678166889	AR/OXTR	2
BP	GO:1901605	alpha-amino acid metabolic process	2/31	195/18723	0.0411835498186694	0.100888565270934	0.0575270873611782	NR1H4/ARG2	2
BP	GO:0033674	positive regulation of kinase activity	3/31	467/18723	0.0413607332503316	0.100888565270934	0.0575270873611782	MET/BMPR1B/VAV3	3
BP	GO:0061564	axon development	3/31	467/18723	0.0413607332503316	0.100888565270934	0.0575270873611782	LGR6/BMPR1B/SEMA6A	3
BP	GO:0022408	negative regulation of cell-cell adhesion	2/31	196/18723	0.0415659312962074	0.100888565270934	0.0575270873611782	IL4R/ARG2	2
BP	GO:0071674	mononuclear cell migration	2/31	196/18723	0.0415659312962074	0.100888565270934	0.0575270873611782	IL6/CXCL11	2
BP	GO:0090276	regulation of peptide hormone secretion	2/31	196/18723	0.0415659312962074	0.100888565270934	0.0575270873611782	NR1H4/IL6	2
BP	GO:0001562	response to protozoan	1/31	26/18723	0.04219699020196	0.100888565270934	0.0575270873611782	IL4R	1
BP	GO:0002026	regulation of the force of heart contraction	1/31	26/18723	0.04219699020196	0.100888565270934	0.0575270873611782	ADM	1
BP	GO:0003416	endochondral bone growth	1/31	26/18723	0.04219699020196	0.100888565270934	0.0575270873611782	STC1	1
BP	GO:0010875	positive regulation of cholesterol efflux	1/31	26/18723	0.04219699020196	0.100888565270934	0.0575270873611782	PPARG	1
BP	GO:0046639	negative regulation of alpha-beta T cell differentiation	1/31	26/18723	0.04219699020196	0.100888565270934	0.0575270873611782	IL4R	1
BP	GO:0046697	decidualization	1/31	26/18723	0.04219699020196	0.100888565270934	0.0575270873611782	STC1	1
BP	GO:0048843	negative regulation of axon extension involved in axon guidance	1/31	26/18723	0.04219699020196	0.100888565270934	0.0575270873611782	SEMA6A	1
BP	GO:0060295	regulation of cilium movement involved in cell motility	1/31	26/18723	0.04219699020196	0.100888565270934	0.0575270873611782	DEFB1	1
BP	GO:0060669	embryonic placenta morphogenesis	1/31	26/18723	0.04219699020196	0.100888565270934	0.0575270873611782	ADM	1
BP	GO:0070102	interleukin-6-mediated signaling pathway	1/31	26/18723	0.04219699020196	0.100888565270934	0.0575270873611782	IL6	1
BP	GO:0070920	regulation of production of small RNA involved in gene silencing by RNA	1/31	26/18723	0.04219699020196	0.100888565270934	0.0575270873611782	IL6	1
BP	GO:0097186	amelogenesis	1/31	26/18723	0.04219699020196	0.100888565270934	0.0575270873611782	CSF3R	1
BP	GO:1900017	positive regulation of cytokine production involved in inflammatory response	1/31	26/18723	0.04219699020196	0.100888565270934	0.0575270873611782	IL6	1
BP	GO:1902019	regulation of cilium-dependent cell motility	1/31	26/18723	0.04219699020196	0.100888565270934	0.0575270873611782	DEFB1	1
BP	GO:1905063	regulation of vascular associated smooth muscle cell differentiation	1/31	26/18723	0.04219699020196	0.100888565270934	0.0575270873611782	FGF9	1
BP	GO:0050864	regulation of B cell activation	2/31	198/18723	0.0423347670042916	0.101059326250056	0.0576244559949522	IL6/VAV3	2
BP	GO:0042098	T cell proliferation	2/31	199/18723	0.0427212107975656	0.101822228551944	0.0580594661197457	IL6/ARG2	2
BP	GO:0002791	regulation of peptide secretion	2/31	200/18723	0.0431089982797521	0.102277034052592	0.0583187981431303	NR1H4/IL6	2
BP	GO:0000737	DNA catabolic process, endonucleolytic	1/31	27/18723	0.0437850467513393	0.102277034052592	0.0583187981431303	IL6	1
BP	GO:0002227	innate immune response in mucosa	1/31	27/18723	0.0437850467513393	0.102277034052592	0.0583187981431303	DEFB1	1
BP	GO:0002433	immune response-regulating cell surface receptor signaling pathway involved in phagocytosis	1/31	27/18723	0.0437850467513393	0.102277034052592	0.0583187981431303	VAV3	1
BP	GO:0002825	regulation of T-helper 1 type immune response	1/31	27/18723	0.0437850467513393	0.102277034052592	0.0583187981431303	IL4R	1
BP	GO:0018195	peptidyl-arginine modification	1/31	27/18723	0.0437850467513393	0.102277034052592	0.0583187981431303	NR1H4	1
BP	GO:0033561	regulation of water loss via skin	1/31	27/18723	0.0437850467513393	0.102277034052592	0.0583187981431303	MET	1
BP	GO:0038096	Fc-gamma receptor signaling pathway involved in phagocytosis	1/31	27/18723	0.0437850467513393	0.102277034052592	0.0583187981431303	VAV3	1
BP	GO:0060333	interferon-gamma-mediated signaling pathway	1/31	27/18723	0.0437850467513393	0.102277034052592	0.0583187981431303	PPARG	1
BP	GO:0060512	prostate gland morphogenesis	1/31	27/18723	0.0437850467513393	0.102277034052592	0.0583187981431303	AR	1
BP	GO:1900746	regulation of vascular endothelial growth factor signaling pathway	1/31	27/18723	0.0437850467513393	0.102277034052592	0.0583187981431303	SEMA6A	1
BP	GO:1902883	negative regulation of response to oxidative stress	1/31	27/18723	0.0437850467513393	0.102277034052592	0.0583187981431303	MET	1
BP	GO:1903205	regulation of hydrogen peroxide-induced cell death	1/31	27/18723	0.0437850467513393	0.102277034052592	0.0583187981431303	MET	1
BP	GO:0090087	regulation of peptide transport	2/31	202/18723	0.0438885835743042	0.102361887876976	0.0583671821533021	NR1H4/IL6	2
BP	GO:0060541	respiratory system development	2/31	203/18723	0.0442803710496238	0.103117744814338	0.0587981749813932	RXFP1/FGF9	2
BP	GO:0071383	cellular response to steroid hormone stimulus	2/31	204/18723	0.0446734815397134	0.103597234443252	0.0590715819992971	STC1/AR	2
BP	GO:0060348	bone development	2/31	205/18723	0.0450679099071706	0.103597234443252	0.0590715819992971	BMPR1B/STC1	2
BP	GO:0002313	mature B cell differentiation involved in immune response	1/31	28/18723	0.0453705550713389	0.103597234443252	0.0590715819992971	IL6	1
BP	GO:0002675	positive regulation of acute inflammatory response	1/31	28/18723	0.0453705550713389	0.103597234443252	0.0590715819992971	IL6	1
BP	GO:0003156	regulation of animal organ formation	1/31	28/18723	0.0453705550713389	0.103597234443252	0.0590715819992971	AR	1
BP	GO:0009065	glutamine family amino acid catabolic process	1/31	28/18723	0.0453705550713389	0.103597234443252	0.0590715819992971	ARG2	1
BP	GO:0010460	positive regulation of heart rate	1/31	28/18723	0.0453705550713389	0.103597234443252	0.0590715819992971	ADM	1
BP	GO:0010575	positive regulation of vascular endothelial growth factor production	1/31	28/18723	0.0453705550713389	0.103597234443252	0.0590715819992971	IL6	1
BP	GO:0010818	T cell chemotaxis	1/31	28/18723	0.0453705550713389	0.103597234443252	0.0590715819992971	CXCL11	1
BP	GO:0019098	reproductive behavior	1/31	28/18723	0.0453705550713389	0.103597234443252	0.0590715819992971	OXTR	1
BP	GO:0030262	apoptotic nuclear changes	1/31	28/18723	0.0453705550713389	0.103597234443252	0.0590715819992971	IL6	1
BP	GO:0038094	Fc-gamma receptor signaling pathway	1/31	28/18723	0.0453705550713389	0.103597234443252	0.0590715819992971	VAV3	1
BP	GO:1903671	negative regulation of sprouting angiogenesis	1/31	28/18723	0.0453705550713389	0.103597234443252	0.0590715819992971	SEMA6A	1
BP	GO:0008016	regulation of heart contraction	2/31	206/18723	0.045463651026996	0.103654401967238	0.0591041791636805	STC1/ADM	2
BP	GO:0050679	positive regulation of epithelial cell proliferation	2/31	207/18723	0.0458606997865685	0.10440335691322	0.0595312364470444	AR/FGF9	2
BP	GO:0071222	cellular response to lipopolysaccharide	2/31	209/18723	0.0466586998362155	0.105784333745359	0.0603186752876397	IL6/CXCL11	2
BP	GO:0002360	T cell lineage commitment	1/31	29/18723	0.0469535191148148	0.105784333745359	0.0603186752876397	IL6	1
BP	GO:0010955	negative regulation of protein processing	1/31	29/18723	0.0469535191148148	0.105784333745359	0.0603186752876397	IL1R2	1
BP	GO:0033028	myeloid cell apoptotic process	1/31	29/18723	0.0469535191148148	0.105784333745359	0.0603186752876397	IL6	1
BP	GO:0098868	bone growth	1/31	29/18723	0.0469535191148148	0.105784333745359	0.0603186752876397	STC1	1
BP	GO:1902547	regulation of cellular response to vascular endothelial growth factor stimulus	1/31	29/18723	0.0469535191148148	0.105784333745359	0.0603186752876397	SEMA6A	1
BP	GO:1903318	negative regulation of protein maturation	1/31	29/18723	0.0469535191148148	0.105784333745359	0.0603186752876397	IL1R2	1
BP	GO:0050866	negative regulation of cell activation	2/31	210/18723	0.0470596409627174	0.10586681415985	0.0603657059694346	IL4R/ARG2	2
BP	GO:0043491	protein kinase B signaling	2/31	211/18723	0.0474618694017724	0.106202866276029	0.060557324309862	GDF15/MET	2
BP	GO:0006921	cellular component disassembly involved in execution phase of apoptosis	1/31	30/18723	0.0485339428287039	0.106202866276029	0.060557324309862	IL6	1
BP	GO:0008209	androgen metabolic process	1/31	30/18723	0.0485339428287039	0.106202866276029	0.060557324309862	ADM	1
BP	GO:0010453	regulation of cell fate commitment	1/31	30/18723	0.0485339428287039	0.106202866276029	0.060557324309862	AR	1
BP	GO:0034368	protein-lipid complex remodeling	1/31	30/18723	0.0485339428287039	0.106202866276029	0.060557324309862	NR1H4	1
BP	GO:0034369	plasma lipoprotein particle remodeling	1/31	30/18723	0.0485339428287039	0.106202866276029	0.060557324309862	NR1H4	1
BP	GO:0034390	smooth muscle cell apoptotic process	1/31	30/18723	0.0485339428287039	0.106202866276029	0.060557324309862	PPARG	1
BP	GO:0034391	regulation of smooth muscle cell apoptotic process	1/31	30/18723	0.0485339428287039	0.106202866276029	0.060557324309862	PPARG	1
BP	GO:0043032	positive regulation of macrophage activation	1/31	30/18723	0.0485339428287039	0.106202866276029	0.060557324309862	IL4R	1
BP	GO:0043304	regulation of mast cell degranulation	1/31	30/18723	0.0485339428287039	0.106202866276029	0.060557324309862	IL4R	1
BP	GO:0044788	modulation by host of viral process	1/31	30/18723	0.0485339428287039	0.106202866276029	0.060557324309862	PTX3	1
BP	GO:0045940	positive regulation of steroid metabolic process	1/31	30/18723	0.0485339428287039	0.106202866276029	0.060557324309862	ADM	1
BP	GO:0048240	sperm capacitation	1/31	30/18723	0.0485339428287039	0.106202866276029	0.060557324309862	DEFB1	1
BP	GO:0051968	positive regulation of synaptic transmission, glutamatergic	1/31	30/18723	0.0485339428287039	0.106202866276029	0.060557324309862	OXTR	1
BP	GO:0060351	cartilage development involved in endochondral bone morphogenesis	1/31	30/18723	0.0485339428287039	0.106202866276029	0.060557324309862	STC1	1
BP	GO:0060603	mammary gland duct morphogenesis	1/31	30/18723	0.0485339428287039	0.106202866276029	0.060557324309862	AR	1
BP	GO:0070229	negative regulation of lymphocyte apoptotic process	1/31	30/18723	0.0485339428287039	0.106202866276029	0.060557324309862	ARG2	1
BP	GO:1903019	negative regulation of glycoprotein metabolic process	1/31	30/18723	0.0485339428287039	0.106202866276029	0.060557324309862	PTX3	1
BP	GO:2000637	positive regulation of gene silencing by miRNA	1/31	30/18723	0.0485339428287039	0.106202866276029	0.060557324309862	IL6	1
BP	GO:0002377	immunoglobulin production	2/31	216/18723	0.0494921449244012	0.107949529454861	0.0615532790546778	IL4R/IL6	2
BP	GO:0007596	blood coagulation	2/31	217/18723	0.0499019915928851	0.107949529454861	0.0615532790546778	IL6/VAV3	2
CC	GO:1904724	tertiary granule lumen	2/31	55/19550	0.00342935962988405	0.0725640918025828	0.0626342687138083	PTX3/ORM1	2
CC	GO:0035580	specific granule lumen	2/31	62/19550	0.004336951242518	0.0725640918025828	0.0626342687138083	PTX3/ORM1	2
CC	GO:0062023	collagen-containing extracellular matrix	4/31	425/19550	0.00435384550815497	0.0725640918025828	0.0626342687138083	GDF15/ORM1/FGF9/NDP	4
CC	GO:0034774	secretory granule lumen	3/31	322/19550	0.0141498124881292	0.122856944997961	0.10604494199824	PTX3/ORM1/PCSK1	3
CC	GO:0060205	cytoplasmic vesicle lumen	3/31	325/19550	0.0145039436719572	0.122856944997961	0.10604494199824	PTX3/ORM1/PCSK1	3
CC	GO:0031983	vesicle lumen	3/31	327/19550	0.0147428333997553	0.122856944997961	0.10604494199824	PTX3/ORM1/PCSK1	3
CC	GO:0042581	specific granule	2/31	160/19550	0.0265013393063005	0.173367473085157	0.14964350308403	PTX3/ORM1	2
CC	GO:0070820	tertiary granule	2/31	164/19550	0.0277387956936251	0.173367473085157	0.14964350308403	PTX3/ORM1	2
CC	GO:0097225	sperm midpiece	1/31	32/19550	0.0495524478390013	0.25459034115509	0.219751662891762	DEFB1	1
MF	GO:0048018	receptor ligand activity	12/31	487/18368	9.42136111002883e-12	6.7212987841066e-10	3.29769342663571e-10	GDF15/PTHLH/IL6/LEFTY1/SEMA6A/STC1/FAM3B/FGF9/ADM/PNOC/NDP/CXCL11	12
MF	GO:0030546	signaling receptor activator activity	12/31	495/18368	1.13920318374688e-11	6.7212987841066e-10	3.29769342663571e-10	GDF15/PTHLH/IL6/LEFTY1/SEMA6A/STC1/FAM3B/FGF9/ADM/PNOC/NDP/CXCL11	12
MF	GO:0005125	cytokine activity	6/31	235/18368	2.31772730144258e-06	9.1163940523408e-05	4.47280707295936e-05	GDF15/IL6/LEFTY1/FAM3B/NDP/CXCL11	6
MF	GO:0005179	hormone activity	4/31	122/18368	5.0733948856684e-05	0.00149665149127218	0.000734307154504637	PTHLH/STC1/ADM/PNOC	4
MF	GO:0004879	nuclear receptor activity	3/31	52/18368	9.09557884100773e-05	0.00178879717206485	0.000877643572377939	NR1H4/PPARG/AR	3
MF	GO:0098531	ligand-activated transcription factor activity	3/31	52/18368	9.09557884100773e-05	0.00178879717206485	0.000877643572377939	NR1H4/PPARG/AR	3
MF	GO:0001664	G protein-coupled receptor binding	5/31	295/18368	0.000124599755320437	0.00210039587540165	0.00103052429212391	ADM/PNOC/DEFB1/NDP/CXCL11	5
MF	GO:0008083	growth factor activity	4/31	162/18368	0.00015235354627977	0.0022472148076266	0.0011025585586036	GDF15/IL6/LEFTY1/FGF9	4
MF	GO:0042562	hormone binding	3/31	86/18368	0.000405160086345243	0.00531209890985985	0.00260629295309805	RXFP1/AR/OXTR	3
MF	GO:0004896	cytokine receptor activity	3/31	97/18368	0.000576430849032665	0.00680188401858545	0.00333723123124175	IL4R/CSF3R/IL1R2	3
MF	GO:0005126	cytokine receptor binding	4/31	271/18368	0.00106554479036777	0.0114303895693997	0.00560813047561986	IL6/LEFTY1/DEFB1/CXCL11	4
MF	GO:0019955	cytokine binding	3/31	139/18368	0.00163233197800859	0.0152216745870998	0.00746826139420595	BMPR1B/CSF3R/IL1R2	3
MF	GO:0070851	growth factor receptor binding	3/31	141/18368	0.00170046206946424	0.0152216745870998	0.00746826139420595	IL6/FGF9/VAV3	3
MF	GO:0140375	immune receptor activity	3/31	144/18368	0.0018059613916898	0.0152216745870998	0.00746826139420595	IL4R/CSF3R/IL1R2	3
MF	GO:0008201	heparin binding	3/31	166/18368	0.00270572868241416	0.0212850656349914	0.0104431633356336	LGR6/FGF9/CXCL11	3
MF	GO:0042379	chemokine receptor binding	2/31	72/18368	0.0065467651480012	0.0440938096470328	0.0216338941176343	DEFB1/CXCL11	2
MF	GO:0033293	monocarboxylic acid binding	2/31	73/18368	0.00672414130153575	0.0440938096470328	0.0216338941176343	NR1H4/PPARG	2
MF	GO:0005539	glycosaminoglycan binding	3/31	230/18368	0.0067261743529372	0.0440938096470328	0.0216338941176343	LGR6/FGF9/CXCL11	3
MF	GO:0046332	SMAD binding	2/31	79/18368	0.00783388919815702	0.0486525750201331	0.0238705765040796	PPARG/BMPR1B	2
MF	GO:1901681	sulfur compound binding	3/31	265/18368	0.00990468056941168	0.0584376153595289	0.0286714437535601	LGR6/FGF9/CXCL11	3
MF	GO:0005496	steroid binding	2/31	100/18368	0.0123129790709861	0.0691872157322078	0.033945556336052	NR1H4/AR	2
MF	GO:0061629	RNA polymerase II-specific DNA-binding transcription factor binding	3/31	299/18368	0.0137075681511894	0.073522410992743	0.0360725477662878	NR1H4/PPARG/AR	3
MF	GO:0004955	prostaglandin receptor activity	1/31	10/18368	0.0167536490429621	0.0769062780642749	0.0377327858477709	PPARG	1
MF	GO:0004954	prostanoid receptor activity	1/31	11/18368	0.0184139953159583	0.0769062780642749	0.0377327858477709	PPARG	1
MF	GO:0016813	hydrolase activity, acting on carbon-nitrogen (but not peptide) bonds, in linear amidines	1/31	11/18368	0.0184139953159583	0.0769062780642749	0.0377327858477709	ARG2	1
MF	GO:0032052	bile acid binding	1/31	11/18368	0.0184139953159583	0.0769062780642749	0.0377327858477709	NR1H4	1
MF	GO:0005024	transforming growth factor beta-activated receptor activity	1/31	12/18368	0.0200716281614787	0.0769062780642749	0.0377327858477709	BMPR1B	1
MF	GO:0017154	semaphorin receptor activity	1/31	12/18368	0.0200716281614787	0.0769062780642749	0.0377327858477709	MET	1
MF	GO:0046790	virion binding	1/31	12/18368	0.0200716281614787	0.0769062780642749	0.0377327858477709	PTX3	1
MF	GO:0097677	STAT family protein binding	1/31	12/18368	0.0200716281614787	0.0769062780642749	0.0377327858477709	PPARG	1
MF	GO:0043177	organic acid binding	2/31	135/18368	0.0216935148696981	0.0769062780642749	0.0377327858477709	NR1H4/PPARG	2
MF	GO:0070700	BMP receptor binding	1/31	13/18368	0.0217265518663701	0.0769062780642749	0.0377327858477709	GDF15	1
MF	GO:0005068	transmembrane receptor protein tyrosine kinase adaptor activity	1/31	14/18368	0.0233787707109436	0.0769062780642749	0.0377327858477709	BLNK	1
MF	GO:0036041	long-chain fatty acid binding	1/31	14/18368	0.0233787707109436	0.0769062780642749	0.0377327858477709	PPARG	1
MF	GO:0019199	transmembrane receptor protein kinase activity	2/31	143/18368	0.0241492466091377	0.0769062780642749	0.0377327858477709	MET/BMPR1B	2
MF	GO:0016922	nuclear receptor binding	2/31	144/18368	0.02446394076713	0.0769062780642749	0.0377327858477709	NR1H4/PPARG	2
MF	GO:0001846	opsonin binding	1/31	15/18368	0.0250282889689778	0.0769062780642749	0.0377327858477709	PTX3	1
MF	GO:0004953	icosanoid receptor activity	1/31	15/18368	0.0250282889689778	0.0769062780642749	0.0377327858477709	PPARG	1
MF	GO:0008528	G protein-coupled peptide receptor activity	2/31	147/18368	0.0254181766483621	0.0769062780642749	0.0377327858477709	RXFP1/OXTR	2
MF	GO:0036122	BMP binding	1/31	16/18368	0.0266751109077322	0.0777132654181103	0.0381287207671371	BMPR1B	1
MF	GO:0001653	peptide receptor activity	2/31	153/18368	0.0273717816414971	0.0777132654181103	0.0381287207671371	RXFP1/OXTR	2
MF	GO:0140297	DNA-binding transcription factor binding	3/31	394/18368	0.0282429667596889	0.0777132654181103	0.0381287207671371	NR1H4/PPARG/AR	3
MF	GO:0046965	retinoid X receptor binding	1/31	17/18368	0.0283192407879554	0.0777132654181103	0.0381287207671371	PPARG	1
MF	GO:0045236	CXCR chemokine receptor binding	1/31	18/18368	0.0299606828638956	0.0803491040440838	0.0394219511367048	CXCL11	1
MF	GO:0004675	transmembrane receptor protein serine/threonine kinase activity	1/31	19/18368	0.0315994413833083	0.0817039881108565	0.0400867024629537	BMPR1B	1
MF	GO:0001091	RNA polymerase II general transcription initiation factor binding	1/31	20/18368	0.033235520587467	0.0817039881108565	0.0400867024629537	AR	1
MF	GO:0016500	protein-hormone receptor activity	1/31	20/18368	0.033235520587467	0.0817039881108565	0.0400867024629537	LGR6	1
MF	GO:0019211	phosphatase activator activity	1/31	20/18368	0.033235520587467	0.0817039881108565	0.0400867024629537	BMPR1B	1
MF	GO:0001848	complement binding	1/31	21/18368	0.0348689247111754	0.0818977674039747	0.0401817770492293	PTX3	1
MF	GO:0051428	peptide hormone receptor binding	1/31	21/18368	0.0348689247111754	0.0818977674039747	0.0401817770492293	PTHLH	1
MF	GO:0031406	carboxylic acid binding	2/31	176/18368	0.0353964926915484	0.0818977674039747	0.0401817770492293	NR1H4/PPARG	2
MF	GO:0030215	semaphorin receptor binding	1/31	23/18368	0.0381277246241378	0.084178504048962	0.0413007825396335	SEMA6A	1
MF	GO:0070412	R-SMAD binding	1/31	23/18368	0.0381277246241378	0.084178504048962	0.0413007825396335	PPARG	1
MF	GO:0043274	phospholipase binding	1/31	24/18368	0.0397531288507199	0.084178504048962	0.0413007825396335	BLNK	1
MF	GO:0070696	transmembrane receptor protein serine/threonine kinase binding	1/31	24/18368	0.0397531288507199	0.084178504048962	0.0413007825396335	GDF15	1
MF	GO:0005104	fibroblast growth factor receptor binding	1/31	25/18368	0.0413758748715237	0.084178504048962	0.0413007825396335	FGF9	1
MF	GO:0005160	transforming growth factor beta receptor binding	1/31	25/18368	0.0413758748715237	0.084178504048962	0.0413007825396335	LEFTY1	1
MF	GO:0030247	polysaccharide binding	1/31	25/18368	0.0413758748715237	0.084178504048962	0.0413007825396335	PTX3	1
MF	GO:0042974	retinoic acid receptor binding	1/31	26/18368	0.042995966889132	0.085991933778264	0.0421905116664096	PPARG	1
MF	GO:0045499	chemorepellent activity	1/31	27/18368	0.0446134090997111	0.0863013487502609	0.0423423209747043	SEMA6A	1
MF	GO:0051393	alpha-actinin binding	1/31	27/18368	0.0446134090997111	0.0863013487502609	0.0423423209747043	PPARG	1
MF	GO:0033612	receptor serine/threonine kinase binding	1/31	29/18368	0.047840360852428	0.0910510093642985	0.0446726629352045	GDF15	1
MF	GO:0005184	neuropeptide hormone activity	1/31	30/18368	0.0494498787549078	0.0926204078266527	0.0454426621807841	PNOC	1
