# Supplementary material for: Recognition of pivotal immune genes NR1H4 and IL4R as diagnostic biomarkers in distinguishing ovarian clear cell cancer from high-grade serous cancer
Source: Front Mol Biosci. 2025 Jun 27;12:1600808. doi: 10.3389/fmolb.2025.1600808 (PMC12245676; doi:10.3389/fmolb.2025.1600808)
Supplement: Supplementary file 1 [file DataSheet1.zip › supplementary/Table S5.xls]

category	subcategory	ID	Description	GeneRatio	BgRatio	pvalue	p.adjust	qvalue	geneID	Count
Environmental Information Processing	Signaling molecules and interaction	hsa04060	Cytokine-cytokine receptor interaction	7/25	297/8773	1.35013145528479e-05	0.00144464065715472	0.00122222426478412	GDF15/IL4R/IL6/BMPR1B/CSF3R/IL1R2/CXCL11	7
Organismal Systems	Immune system	hsa04640	Hematopoietic cell lineage	4/25	99/8773	0.000160890432679897	0.0064791026909255	0.00548158220776776	IL4R/IL6/CSF3R/IL1R2	4
Human Diseases	Cancer: overview	hsa05202	Transcriptional misregulation in cancer	5/25	193/8773	0.000181657084792304	0.0064791026909255	0.00548158220776776	MET/IL6/PPARG/NFKBIZ/IL1R2	5
Human Diseases	Infectious disease: parasitic	hsa05146	Amoebiasis	3/25	102/8773	0.00291430299184677	0.0644575661535778	0.0545337008284082	IL6/ARG2/IL1R2	3
Environmental Information Processing	Signal transduction	hsa04151	PI3K-Akt signaling pathway	5/25	359/8773	0.00301203580156906	0.0644575661535778	0.0545337008284082	IL4R/MET/IL6/CSF3R/FGF9	5
Human Diseases	Infectious disease: parasitic	hsa05144	Malaria	2/25	50/8773	0.00878379665469925	0.15664437367547	0.132527458298971	MET/IL6	2
Environmental Information Processing	Signal transduction	hsa04630	JAK-STAT signaling pathway	3/25	166/8773	0.0112715871678005	0.171509496123846	0.145103951467297	IL4R/IL6/CSF3R	3
Organismal Systems	Development and regeneration	hsa04360	Axon guidance	3/25	182/8773	0.0144404648247064	0.171509496123846	0.145103951467297	MET/BMPR1B/SEMA6A	3
Human Diseases	Immune disease	hsa05321	Inflammatory bowel disease	2/25	65/8773	0.0145310656412617	0.171509496123846	0.145103951467297	IL4R/IL6	2
Human Diseases	Cancer: specific types	hsa05218	Melanoma	2/25	72/8773	0.0176410472110203	0.171509496123846	0.145103951467297	MET/FGF9	2
Environmental Information Processing	Signaling molecules and interaction	hsa04080	Neuroactive ligand-receptor interaction	4/25	366/8773	0.018821380198141	0.171509496123846	0.145103951467297	RXFP1/ADM/PNOC/OXTR	4
Human Diseases	Drug resistance: antineoplastic	hsa01521	EGFR tyrosine kinase inhibitor resistance	2/25	79/8773	0.0210082538963778	0.171509496123846	0.145103951467297	MET/IL6	2
Environmental Information Processing	Signal transduction	hsa04015	Rap1 signaling pathway	3/25	210/8773	0.0210999132535422	0.171509496123846	0.145103951467297	MET/FGF9/VAV3	3
Human Diseases	Cardiovascular disease	hsa05417	Lipid and atherosclerosis	3/25	215/8773	0.0224404948199425	0.171509496123846	0.145103951467297	IL6/PPARG/VAV3	3
Organismal Systems	Immune system	hsa04662	B cell receptor signaling pathway	2/25	90/8773	0.0267940116056257	0.190934798596444	0.161538540868609	BLNK/VAV3	2
Human Diseases	Cancer: specific types	hsa05215	Prostate cancer	2/25	97/8773	0.0307749185614834	0.190934798596444	0.161538540868609	AR/IL1R2	2
Environmental Information Processing	Signaling molecules and interaction	hsa04061	Viral protein interaction with cytokine and cytokine receptor	2/25	100/8773	0.0325491966344679	0.190934798596444	0.161538540868609	IL6/CXCL11	2
Environmental Information Processing	Signal transduction	hsa04020	Calcium signaling pathway	3/25	253/8773	0.0341384947664104	0.190934798596444	0.161538540868609	MET/FGF9/OXTR	3
Environmental Information Processing	Signal transduction	hsa04350	TGF-beta signaling pathway	2/25	108/8773	0.0374731847712646	0.190934798596444	0.161538540868609	LEFTY1/BMPR1B	2
Organismal Systems	Immune system	hsa04620	Toll-like receptor signaling pathway	2/25	108/8773	0.0374731847712646	0.190934798596444	0.161538540868609	IL6/CXCL11	2
Organismal Systems	Immune system	hsa04659	Th17 cell differentiation	2/25	108/8773	0.0374731847712646	0.190934798596444	0.161538540868609	IL4R/IL6	2
