# Supplementary material for: Recognition of pivotal immune genes NR1H4 and IL4R as diagnostic biomarkers in distinguishing ovarian clear cell cancer from high-grade serous cancer
Source: Front Mol Biosci. 2025 Jun 27;12:1600808. doi: 10.3389/fmolb.2025.1600808 (PMC12245676; doi:10.3389/fmolb.2025.1600808)
Supplement: Supplementary file 1 [file DataSheet1.zip › supplementary/Table S6.xls]

id	B cells naive	B cells memory	Plasma cells	T cells CD8	T cells CD4 naive	T cells CD4 memory resting	T cells CD4 memory activated	T cells follicular helper	T cells regulatory (Tregs)	T cells gamma delta	NK cells resting	NK cells activated	Monocytes	Macrophages M0	Macrophages M1	Macrophages M2	Dendritic cells resting	Dendritic cells activated	Mast cells resting	Mast cells activated	Eosinophils	Neutrophils
GSM1559301_Control	0.0608032568081947	0	0.00494988232303649	0.0776798374085222	0	0.1536306331317	0	0.029829919858851	0	0	0.116209540220975	0	0.00468159161842103	0.013481131573471	0.104422708019082	0.233764619638949	0.122101022487995	0.0167448851812626	0	0.0184200293635259	0	0.0432809423660123
GSM1559302_Control	0	0.121742431700655	0.0537095393644341	0.03734478705301	0	0.0628907014198095	0	0.0553491758616869	0.092098901831177	0	0.134129802919588	0	0.0911946540089733	0.00605717368159416	0.00497207570176466	0.0965807116440179	0.104690802674935	0.112536729702838	0	0	0	0.0267025124355165
GSM1559304_Control	0	0.0705652198078231	0.0972782262563321	0.233488322202725	0	0	0	0.0607974571872126	0.0149103814070334	0	0.0519342697489426	0	0.0366230293295095	0.00857233997394833	0.0517544518953881	0.160636219742022	0.0923002885021257	0.0221988365521794	0.0625712390350531	0	0	0.0363697183597048
GSM1559305_Control	0.0389458776673226	0	0.0444508473413444	0	0	0.0556910168217595	0	0.119670202986344	0.0539980792961055	0	0.0619120227923704	0	0.0741884928252744	0.0643279963090103	0.0640310619846587	0	0.00283915413160919	0.214702411353633	0	0.0805725123346574	0	0.124670324155911
GSM1559306_Control	0.0454914367743442	0	0.0499485464330166	0.149753850059097	0	0.04564376223233	0	0.111326458865207	0	0.00612271128582604	0	0.0430584534685527	0.0179839790311335	0.0512654129623689	0.100750857032401	0.139457986710576	0.0344996924850529	0.121495979667819	0	0.0298275315736834	0	0.0533733414185921
GSM1559307_Control	0.0347054400130785	0	0.018672499180766	0.182617034347047	0	0	0	0.0602812187769109	0.0717019086618081	0	0.0908735764681733	0	0	0.193687490366421	0.0797141703810064	0.130287574428205	0.0729313624685921	0.0179066670602999	0.0433482448855221	0	0	0.00327281296216951
GSM1559308_Control	0.0484298500535668	0.0374232363530069	0.0397879484860578	0.169114089611219	0	0.120971764065926	0	0.0622033650198514	0.0822477598022532	0	0.0269741093310541	0.0302106865342452	0	0	0	0.205929356071795	0.12520675155051	0.00963620858288091	0.0127513139738455	0.00191597671467475	0	0.0271975838491132
GSM1559309_Control	0.0886225345410593	0	0.00805017223614104	0.161809027155452	0	0.0473238413563696	0	0	0.103304793498264	0	0.138310355266189	0.0434595718783074	0.0142112492672564	0.0129966622860575	0.066185300006276	0.151538751999443	0.0284544693549926	0.0450206877952564	0.0464387928072138	0	0	0.0442737905517224
GSM1559312_Control	0.0203837250856384	0	0.0645820527359209	0.316319720031761	0	0	0.0105524841402825	0.139845181717111	0.0388433192502224	0.0647802015182726	0	0.0238783566619477	0.00572950294333396	0	0.0978857096682111	0.0892304457949972	0.0498687929583202	0.0353776431356502	0.013844519050006	0.00246083355664976	0	0.0264175117516742
GSM1559314_Control	0.0431664318982923	0	0.017091156200504	0.186523678378078	0	0	0	0.0571470956951878	0.149653015160571	0	0.185687991726817	0	0.0464223594531159	0.0360409286280797	0.0291926517503118	0.0479900584299781	0.0177553778246965	0.077886072116061	0.0711479384286086	0	0	0.0342952443096985
GSM1559316_Control	0.0197146084453819	0	0	0.0677210707959879	0	0.0900040331070545	0	0.0429715850109059	0.0114159705191013	0	0.0109774517856312	0.0419935539283399	0.1217195094531	0.162328763040105	0.0824946026418892	0.0129903083612219	0.13211705571853	0	0	0.16243800768121	0	0.0411134795115419
GSM1559317_Control	0.0491506766202754	0	0.10663805458376	0.0420744202152598	0	0	0	0.176625354726922	0.0738805507543772	0.0146299210834309	0.117320677617907	0	0	0.0446734485057802	0.140552143440881	0.0509172508341549	0.06423100549882	0.0911155885986838	0	0	0	0.0281909075197484
GSM1559320_Control	0	0.172004394457171	0.0304552554247918	0	0	0.0413790920724761	0	0.0338745803611219	0.0676676456073337	0	0.0922663276211316	0	0.0425712066315417	0	0.084333974102342	0.175095241789363	0.125458192118345	0	0	0.0735096196449097	0	0.0613844701694726
GSM1559322_Control	0.0395455541809549	0	0.0708933496092252	0.165453796201077	0	0.171496812431073	0	0.0242291968822617	0	0	0	0.0315918511616395	0.0291907334878079	0	0.0426684968453703	0.183772370703756	0.0856413903331992	0.0322023291534249	0.0544024228015695	0.00981230473408271	0	0.0590993914745582
GSM1559324_Control	0.0883391947230505	0	0.0333461668838835	0.344832991843098	0	0	0	0.220411072795437	0.0773264268456866	0	0.0981131711401339	0	0	0.0384095645357751	0	0	0.0199573592902034	0	0	0.050559521317671	0	0.0287045306250615
GSM1559325_Control	0.0234408364404142	0.091123265319346	0.0266917631499589	0.23434530167523	0	0	0	0.211376045490775	0.0881344550620751	0	0.101940833341328	0	0	0.0336058021441388	0.00691609256255968	0	0.116234714674513	0.0159150349547053	0	0.0502758551849551	0	0
GSM1559326_Control	0.0458243414776693	0	0.0408898570902996	0.182140765167078	0	0.08301830085617	0	0.107148879207684	0.0115550683944452	0.0525106228243465	0	0.0654172754575744	0	0	0.0670354259051035	0.134559512982682	0.0612389736965098	0.0335189392816956	0	0.0648171807155106	0	0.0503248569432318
GSM1559327_Control	0.0918431597075553	0	0.0554320687155614	0.298695862664295	0	0	0	0.154924062881361	0.138612934968632	0	0.0556822881934422	0.0105554499473721	0	0	0.00857747053723224	0.0593413020126753	0.0212485587223699	0.0383181582989142	0	0.0667686833505897	0	0
GSM1559330_Control	0	0.00577842866072829	0.0262271512664877	0.0564186746809777	0	0.101343241063763	0	0.0325515901457086	0.0120074199119186	0	0.0695187244649649	0	0.0882913058051598	0.286922470559027	0.0842050704057772	0.0307048223779303	0.0220481409149578	0.0279765601773183	0	0.128378996186268	0	0.027627403379013
GSM1559331_Control	0	0	0.0214782624987297	0.160809969331574	0	0	0	0.105107184020409	0.00324889105052989	0	0.0378984184637343	0.0256629863143879	0.00871009111382154	0.220858974548583	0.110907032779785	0.0910027893375274	0.097719895260597	0.0145067375334608	0.0555794864172299	0	0	0.0465092813296308
GSM1559332_Control	0.122191592290779	0	0.0290743164957444	0.166043694810987	0	0.0412824175085132	0	0.135411227482391	0.0126066041544979	0.0483093764170078	0	0.0134171595578426	0.0189703314476141	0.0717448131383249	0.0493789563416233	0.122943871716946	0.0789550302352721	0.0177449909246333	0	0.0342889142632384	0	0.0376367032145854
GSM1559333_Control	0.165320624419857	0	0.00870781063990461	0.144721594568809	0	0.0698594612226798	0	0.0928217919491671	0.0858275219000376	0	0	0.0577502353825454	0.0659912094043368	0.0462075492050604	0.090685491005192	0	0	0.0992875272916768	0	0.0390731605787714	0.0314866405465888	0.00225938188537339
GSM1559335_Control	0.0408045111247796	0	0	0.0916288438441564	0	0.175077242402166	0	0	0	0	0.0204361063929292	0.0769337776850023	0	0	0.0962232348006173	0.285444200430038	0.0292449248610712	0.0288079398032697	0.0859623500798911	0	0	0.0694368685760794
GSM1559336_Control	0.0111258147804217	0	0.0219660928628334	0.344362559857666	0	0	0	0.111664055751986	0.0142537606418292	0.076070194061535	0	0.00311687913722693	0.0192622800677122	0.0168486724255316	0.0734597552868748	0.120243733672018	0.05140199751889	0.0335027611279418	0.0569532558411086	0	0	0.0457681869664247
GSM1559338_Control	0	0.0757792950700343	0.0279685750567702	0.214138361741707	0	0.039124431834502	0	0.120882085915248	0.0481285840406217	0	0	0	0	0.0969901202624433	0.0647718829598595	0.118133560122246	0.0690852683544793	0.0430462252036071	0.027431111630684	0	0	0.0545204978077978
GSM1559339_Control	0	0.077009340839099	0.0324288085321223	0	0	0.211409468154868	0	0.0324000100537068	0.0654200424849169	0	0	0.0376143998652193	0.114721469585397	0.160584016616317	0.0700281871101207	0	0.0338733163384459	0.0974836121376401	0	0.0342124735354851	0	0.0328148547466613
GSM1559341_Control	0.0705827531919507	0	0	0.0655746656750176	0	0.15937738523439	0	0.0257033031246683	0.0809019806778982	0	0.0652778604401337	0	0.0560198682709038	0	0.0336409806719555	0.169949913085585	0.0791740906472971	0.0582537390723009	0.0663030512152622	0	0.0188327969944644	0.050407611698173
GSM1559343_Control	0.0508776772643324	0	0.0782480599310163	0.26737191948598	0	0.0553830349787964	0.0206754046645319	0.000892832805553932	0.0679126710390247	0.0233565202984058	0	0	0.011263418099459	0	0.0249008012958811	0.174888049948708	0.107408886789897	0	0.0623533081459072	0	0	0.0544674152525056
GSM1559344_Control	0.0625603758642884	0	0.00525609450671256	0.19849838306613	0	0.00760724928537469	0	0.0662757277338739	0.0983710902011039	0	0.0643270782059859	0	0.0152479613185476	0.104855245458435	0.0355463421377945	0.0986693003422942	0.0914220275533913	0.0120894365991323	0	0.106963411154298	0	0.0323102765726378
GSM1559347_Control	0	0.179090123721022	0.0464414985857117	0.19507787376356	0	0	0	0.15690747340872	0.0962453133520475	0	0.0157954857404701	0	0.050074322729227	0.0131393540320249	0.0192996229172348	0.0360035542059149	0.0914396631335893	0.0540249295950865	0	0.046460784815391	0	0
GSM1559348_Control	0.031620959126183	0	0.0471532028826468	0.223119952136189	0	0.16223290208363	0	0.0290212953358737	0.079690408875069	0	0	0.0204765069677602	0.0709773707822752	0.0198143179326856	0.0650747121610638	0.0810280653106813	0.0458991418346055	0.0424469062352246	0.0484774389431584	0	0	0.0329668193929538
GSM1559349_Control	0	0.0891784641321682	0	0.109337263471645	0	0	0.013698868504264	0.0495653325563691	0.0668816138771722	0	0.109347698719789	0	0.0389837052160802	0.0520187416843611	0.129360409446037	0.105062527818875	0.145745414834618	0.0169484027972705	0.00464217431696596	0.0341115632409437	0	0.0351178193834418
GSM1559353_Control	0	0.107780812792075	0.0199412181294353	0.161649522127407	0	0	0	0.152502597755362	0	0.0485596083826026	0	0.0269529695591558	0	0	0.129886551755454	0.0883832223893225	0.0724942945682037	0	0	0.108412341669701	0	0.0834368608712802
GSM1559355_Control	0.00143190532954412	0	0.0225882073632955	0.140508130547809	0	0.123733951240791	0	0.099653542691324	0.00279605207443258	0	0.0514792757060343	0	0.026883464268553	0.0654058360031039	0.109447814548738	0.155127063259125	0.0666048360208204	0.0154053674427227	0	0.0682397689665307	0	0.050694784537177
GSM1559356_Control	0	0.115658626499462	0.0549405540832203	0.128470029564876	0	0.092599826088044	0	0.0880208652959473	0.0781982172522296	0	0.0437274997539236	0	0.0397711429072071	0.055635029186494	0.0116284350715875	0.0971833765882039	0	0.0894955059080672	0.0306081466859357	0.0293562214527375	0	0.0447065236620644
GSM1559357_Control	0.0243399233248592	0.0137031665228251	0.0239018721410783	0.115429055546692	0	0	0	0.187873805446076	0.0213608368219348	0	0.096488235407592	0	0.00338104099392282	0.221206113476092	0.0987613763139802	0	0.0265483974397968	0.0275098473267829	0	0.0692135062005948	0	0.0702828230377734
GSM1559359_Control	0	0.0815364071674499	0.0832888459140042	0.262893986103502	0	0	0	0.0934464196855428	0.109948988693215	0	0.0579647939604075	0	0.0237694560104645	0.019565140218141	0.0493568073455324	0.0554895894127733	0.0124544820875562	0.0923491966363935	0	0.0381183468643595	0	0.0198175399006575
GSM1559361_Control	0	0.0369885320215511	0.00457388775244348	0.155218027312059	0	0.194928368070844	0	0.0749990988798793	0.0298865270903369	0	0.0558694743743029	0	0.00710007930128827	0.0335320896757367	0.0931273700390874	0	0.142255549011153	0.0369238338087485	0	0.0981037295832864	0	0.0364934330792827
GSM1559362_Control	0.0308984950731102	0	0.142412253957024	0.0650407722230376	0	0.0181835846472176	0.00147194543180671	0.129950783591304	0.0391031935614785	0.033332148725438	0.0491490342041254	0.0122001209953172	0	0.00566451470604051	0.163871986157125	0.0889402005362627	0.0583877129666927	0	0.111662378609523	0	0	0.0497308746144972
GSM1559366_Control	0	0.0387188828267064	0.0671780655005048	0	0	0.24089142036147	0	0.12916495046114	0.0824966610931632	0	0	0.0688837332155542	0.0426109505880511	0.0907217324669908	0.0938522497988272	0	0.0714039636159679	0.0740773900716244	0	0	0	0
GSM1559367_Control	0.103476844748218	0	0.0110112500902294	0.0332191681880903	0	0.0160621081464955	0	0.252113389885154	0.0799523502255042	0.0174869738244947	0.00846266517947329	0.0348699142993042	0.0334067768915287	0.000200912188509027	0.130517837012903	0.102366675060139	0.0662351125124626	0.0705150424248051	0	0	0	0.0401029793226899
GSM1559368_Control	0.0435448540319558	0	0.0441818915087924	0.17184273646037	0.0136381187535303	0	0	0.116950344294613	0.162886144555551	0	0.0759474489329618	0	0.0532432186927263	0.0844240076730406	0	0.124445858423798	0.0856751678277131	0.00926821310116929	0	0.0139519957437792	0	0
GSM1559369_Control	0.0407615906865386	0.0313571977880264	0.0218987917353926	0.207610475152004	7.97593496235328e-06	0	0	0	0.101495093326521	0	0.094404720089549	0	0.0494991689515376	0	0.000806582505729625	0.203480395905109	0.13672709334634	0	0	0.0855205542656393	0	0.0264303603126507
GSM1559370_Control	0	0.143721823637726	0.0507870541034739	0.138429818094831	0	0.00723790993587942	0	0.0836512521549164	0.0153534597883701	0.0255968333807899	0.0268438605221495	0.0261808680440636	0.0296061367131718	0	0.106615076204405	0.181374405106975	0.0265348088729945	0.0792542100253467	0.0136513037740755	0	0	0.0451611796408328
GSM1559371_Control	0.0919459783137027	0	0.036945063992341	0.00269744682409631	0.0188107014333142	0.032543088677112	0	0.083958849785508	0.0251143729078205	0.159387293145438	0	0	0	0.196891040032952	0.156034635364419	0.0275660474838691	0.0402745703820771	0.0346144510961914	0	0.0782124116830399	0	0.0150040488781182
GSM1559372_Control	0.0465444036806668	0.0222420140327374	0.0471787977612409	0	0	0	0	0.129831562326987	0.048397622538277	0.0567253370317135	0.0269909288118468	0.0110983801411697	0.0195107154573488	0	0.0841856970949617	0.160597111231224	0.0182784573512776	0.217401931132937	0	0.0283234338319423	0	0.0826936075756693
GSM1559375_Control	0.0388116109922383	0	0.0270994491843086	0.223599988408646	0	0.0633739250768704	0	0.0873589560092804	0.0834739813421678	0	0.0598877333173223	0	0	0.0801656245372866	0.00682079249085316	0.0820041261817149	0.05530558469444	0.0523536008918468	0	0.0961526603555212	0	0.0435919665175035
GSM1559376_Control	0	0.0211539391741319	0.0289929687666283	0.148961754059452	0	0.0796047288132885	0	0.0874188463204881	0.0790112521574543	0	0.0247379614718129	0.0236618432948079	0	0.153904652813796	0.125072475581562	0.0969266794263195	0.0773086645575898	0.0116683443138488	0.00656704416812042	0	0	0.0350088450807003
GSM1899536_Control	0	0.152606864176368	0	0.0689309948914821	0	0.0609432246035641	0	0	0.12554501903111	0	0.0506507978517944	0	0.0215278853545113	0.0636524849989528	0.0422864528646443	0.0697735063736805	0.206929245507518	0.0384473035308019	0	0.0680474871118168	0.0169866131536995	0.0136721205500577
GSM1899538_Control	0	0.0358312705766803	0.0142324896205261	0.127178024129018	0	0.0435518325848197	0	0.138055556880958	0	0.0852829839435597	0	0.025577649381871	0.00171770910193719	0.127170482651607	0.151120549790891	0.132646035225661	0.0795603220448723	0.0220629205355121	0	0	0	0.0160121735320865
GSM1899539_Control	0	0.0578581263424528	0.0513264139174559	0.224796521124758	0	0.0632948310987349	0	0.06188010649194	0.160683364838154	0	0.118421608769222	0	0.0667580156637419	0.0836808541915933	0.00734582070560632	0	0	0.103954336856341	0	0	0	0
GSM1559391_Treat	0	0	0.0983772721846457	0.233841482147892	0	0.0344551754487762	0	0.110530460620414	0.0759711884343583	0	0.0873002627671691	0	0.0309707507325698	0.0182654229453515	0	0.18258172593992	0.0541575324644911	0	0	0.0275992650439426	0	0.0459494612704698
GSM1559392_Treat	0.107404583434189	0	0.0324835772530729	0.0248388458616863	0	0.0595217263995232	0	0.0246085971666522	0.090842193736149	0	0.230258996020088	0	0.0281214439157027	0	0.0179558175979851	0.0959345888042551	0.0849997558414781	0.042917536849443	0	0.0655178416699321	0	0.0945944954498435
GSM1559393_Treat	0.0488472926723004	0	0.0496178952596061	0.287782714762474	0	0	0	0.123456502008658	0.0372636473506316	0	0.117663241138939	0	0.0339087036146209	0	0.0275358974864875	0.0662319606890925	0.066507533513358	0.0270145004297804	0	0.0472373148483199	0	0.066932796225732
GSM1559394_Treat	0.00608770953923012	0	0.0390998657436214	0.263474797857263	0	0	0.0534649401202603	0.0895903290716443	0	0	0.00298276189883827	0.0541040805415183	0	0.0221007810691174	0.151478160287451	0.139581422574053	0.116821870672212	0	0	0.00847333510263181	0.0102742502262158	0.0424656952959427
GSM1559395_Treat	0.0477010792330894	0	0.0577244718799012	0.254085882249661	0	0	0	0.13352384629583	0.183666202423513	0	0.091247237925134	0	0.011181442680691	0.00536988114215114	0	0.0157467734705631	0.0736939241568648	0	0	0.0727055969234173	0	0.053353661619184
GSM1559396_Treat	0.0427799325604648	0	0.0503436517167901	0.189852536889873	0	0	0	0.125989895088272	0.0961386870249504	0	0.0563796769051476	0.0130115616163019	0	0	0.0580351738782817	0.151618376547105	0.112027154918816	0.00297865729792684	0	0.0359726515795209	0	0.0648720439765504
GSM1559397_Treat	0.0404002852400868	0	0.0235936809188826	0.0567405669225568	0	0.11568121641137	0	0.0456041455515091	0.0834349727864415	0	0.197401678397103	0	0.0661043981265624	0.0337710843280136	0	0.039388036758332	0.101745891051103	0.035951928152599	0	0.0678916880844732	0.0763365291691432	0.0159538981018228
GSM1559398_Treat	0.144504324916146	0	0.0403153238616731	0.0564492188161309	0	0.156146112009155	0	0.0316985523569068	0.0976009562048453	0	0.163985193448129	0	0	0	0.0202944799570954	0.0853545869673222	0.0124907603803723	0.00493703332123635	0	0.0532274107424028	0.0104307716914861	0.1225652753271
GSM1559399_Treat	0.00677236419251151	0.0204679695895329	0.0924520490404638	0.307910395178881	0	0	0	0.11022828462076	0.0483877130039803	0	0	0.0438568599376285	0.0188954276388764	0	0.150212289041254	0.136418701630675	0.0313976752926412	0.00570240347409178	0.00592901395385367	0	0	0.0213688534048494
GSM1899434_Treat	0.0809817532080386	0	0.000603497413455905	0.0129470468783531	0	0.202785237366266	0	0.0748505001057596	0.0439815074494351	0	0.00164953116028451	0.0536732843607374	0.0383224993950308	0	0.052099403483122	0.169545615396381	0.0630912479284354	0.0483452714401666	0.0877839232152466	0	0	0.0693396811992873
GSM1899435_Treat	0.118273128324322	0	0.0348643325424346	0.118931618563177	0	0.0884047167444075	0	0.0786615835706532	0.0809177806258372	0.0207571206391908	0	0	0	0.0139027489309197	0.0278885611912342	0.142004842086645	0.0936131292681882	0.0584968654164904	0.0366247781935186	0	0	0.086658793902982
GSM1899439_Treat	0.0153655704089223	0.0112822213568356	0.0311488912798706	0.113602102271586	0	0	0	0.173091926165248	0.00983667921597169	0	0	0.037646921491194	0.0487516387550484	0.154362668418846	0.0941635843144498	0.0700684992001685	0.0430395054265202	0.0351130788288422	0	0.10033320773623	7.24531007534326e-05	0.0621210520295126
GSM1899440_Treat	0	0.00989864923616188	0.0524861994234211	0.154591940081879	0	0	0.0410813017648895	0.102098630564763	0	0.00569110549800153	0.0233920356026939	0.0170795630521382	0.00617402892394841	0.171877913796927	0.212911585399005	0.0605556743717255	0.0552876712546686	0.0190737901574949	0	0.0096650030680363	0	0.0581349078042473
GSM1899441_Treat	0.0558508955531726	0	0.0318044579013181	0.050624520143927	0	0	0	0.0751968638672809	0.0591416368448884	0.00935871924773219	0.043323774060274	0	0.0149138571817947	0.00287969142344273	0.0874762308804161	0.307470323496605	0.102266604334891	0.0688877322973808	0.0237554719659731	0	0	0.0670492208009037
GSM1899447_Treat	0.0357072787441244	0	0.0405375680171602	0.145046103267157	0	0	0	0.091638795938106	0.0764803968279339	0.0203427296642356	0.0147492259417247	0.00529515616868819	0.0512443662835694	0.21036780284835	0.0651312246743832	0.118427165117058	0.0452873510621365	0.0131864729836913	0	0.0458494245837313	0	0.0207089378779507
GSM1899470_Treat	0.023229149525649	0.0292010923856895	0.00883761392313888	0.18489829142016	0	0.142393419963975	0	0.0757014025068705	0	0.0162579037274021	0.0163314252823226	0	0.0252218359227493	0.00694176225929003	0.0928253364904648	0.0927735280011111	0.0396959942754022	0.0800668748942125	0	0.050133451299545	0	0.115490918122018
GSM1899471_Treat	0.0187002201336683	0	0.0489576756719649	0.164300895982805	0	0.0515013874989317	0.0191490639551194	0.0429490754396958	0.0594326147090252	0	0.0663718629378901	0	0.0278445435439969	0	0.110083994145491	0.120255507103929	0.105167187424454	0	0	0.101686752872113	0	0.0635992185809159
GSM1899475_Treat	0.0779965677174972	0	0.0159664792725166	0.104065024408774	0	0.119284590419488	0	0.141287991866783	0	0	0.0801076359079414	0	0.00441925510654976	0	0.0688646725179141	0.219512928623794	0.0934291705116264	0.00623446522084079	0	0.0281130163979672	0	0.0407182020283072
GSM1899476_Treat	0.0443316274866599	0	0.0876127975451252	0.16089629183631	0	0.0386163772785562	0	0.14129552786216	0.0810828487094611	0.0490423633135411	0.0132499937704309	0.00286818659416706	0.00044140743164482	0.0957184535997094	0.123473471029935	0.0471825840002332	0.0482498062750557	0.029901724391216	0.0312603018749705	0	0	0.00477623700082354
GSM1899477_Treat	0.0181153575827484	0	0.0580493294293927	0.0629388039035704	0	0.191643642907671	0	0.0685493084222658	0.0731648548921071	0	0.155834811295358	0	0.0142613253258535	0	0.0525729332156079	0.0764500394989865	0.0527335541245667	0.0681484419199542	0	0.0603739883916145	0	0.0471636090903035
GSM1899478_Treat	0	0.0713405895431765	0.0326662287935852	0.214103321322029	0	0	0	0.111313154438008	0.069340372086721	0	0.00791123008770584	0	0.0314901932463717	0.00785008717193422	0.128121397223406	0.171117682762492	0.0561297315406218	0.0408756780396305	0	0.0214365639619116	0	0.0363037697824072
GSM1899479_Treat	0	0	0.0470818438652513	0.307176766051491	0	0	0	0.0451107073507917	0.0992822473752173	0	0.110104768668644	0.0458105491326286	0.00474754325959201	0.0492293368811614	0.111071362292679	0.0627312087741067	0.0917363267745412	0.0113156943997462	0.0146016451741505	0	0	0
GSM1899480_Treat	0.0376447232301296	0	0.0598312099053341	0.208999024385309	0	0	0	0.119588366601291	0.00198086462443096	0.0855665816493791	0	0.0734187887780473	0	0.13857873395371	0.138658614347666	0.0764558551006338	0.0121202229495625	0	0	0.00795457255285738	0	0.0392024419216492
GSM1899481_Treat	0	0.00707251560650841	0.0720571187728843	0.326051041473521	0	0.0301160327836669	0.00291514195893275	0.10199958474203	0.0357282183937952	0.0527494922289847	0	0	0	0	0.0811523743028664	0.171202581364544	0.0277526588889085	0.00549579054224383	0	0.0638636804980466	0	0.021843768443067
GSM1899482_Treat	0.0537033933626799	0	0.00289823861022524	0.238591487283495	0	0	0	0.17975658755714	0.0306660785408104	0	0.0520391566347275	0.00751917474325381	0.0677989364900711	0	0.0103407519687881	0.0660607029807909	0.0732059464626793	0.0208856916713628	0.18453217094534	0.0120016827486359	0	0
GSM1899483_Treat	0.0684834438900585	0	0.0208053370539096	0.155639840332427	0	0.101179787692187	0	0.0540373218786156	0.114851985633386	0	0.0101804246822843	0.00353245573754117	0.03815587394702	0	0.0360142794643534	0.177649933100177	0.0386984118334858	0.0967014315139385	0.0202114626270629	0	0	0.063858010613553
GSM1899484_Treat	0.0715629665769095	0	0.033348222751226	0.167740419668117	0	0.0920660733219126	0	0.0496948235664515	0.0808643087770627	0	0.080741979588672	0.000379754397734881	0.0750404438650505	0	0.116017355766773	0.10912913471691	0.027099114017578	0.0692341997897031	0	0	0	0.0270812031958991
GSM1899485_Treat	0	0.051299683560377	0.0301298656170128	0.105513527220982	0	0.0722837784203586	0	0.15254043105658	0.0320738240474425	0	0.0611889574595403	0	0.0550720754494972	0.0330629054305118	0.0466694764368561	0.103606176269075	0	0.109902715033002	0	0.0910208263876369	0	0.0556357576111277
GSM1899486_Treat	0.0103246650163683	0	0.0384749622736236	0.0972348204189637	0	0.123962489239908	0	0.14795317510739	0.0207762646497089	0	0.072350951096128	0	0.0230958872903587	0	0.0985336949491353	0.0847269143318558	0	0.0691222522584067	0	0.172176309091403	0	0.0412676142767489
GSM1899487_Treat	0.00549586784105545	0	0.0378740028983337	0.169022186154914	0	0.000450600043047585	0	0.0765446808650575	0.0516009753533211	0	0.0492775115448821	0	0.0604036807970371	0	0.00751025633875878	0.336985499857161	0.103983553063664	0.0186705189922404	0	0.0220505117396432	0	0.0601301545108845
GSM1899488_Treat	0.00685462509323067	0	0.0705358131901183	0.205093076578093	0	0	0	0.0426795968075973	0.0169239769459214	0	0.0693663298502679	0	0.0777122855591562	0	0.0770016900765235	0.211577985307262	0.0921177928656133	0.00199287288669115	0	0	0.0323701019183684	0.0957738529211567
GSM1899489_Treat	0.0942530266903876	0	0.00519891355286189	0.114742994291406	0	0.124865564600667	0	0.066694917806604	0.0150931198166885	0	0	0.0602540178533161	0.0480915655757783	0	0.0447228442582008	0.178510141274838	0.0285359548179728	0.0346158333045154	0	0.133270147890715	0.0176494193487864	0.0335015389172624
GSM1899490_Treat	0.105396457208178	0.047090656146027	0.0553173380595384	0.0678614482038967	0.0228805523199891	0.08014400613399	0.0466424528545464	0.0778764192802994	0.00312919659662162	0	0.0454800802932835	0	0.0409429154365846	0.096451788996196	0.0274102612779355	0.0942880254795201	0.0600040115421514	0.0865027538471682	0	0.00675697961216705	0	0.0358246567119076
GSM1899498_Treat	0.0159198339856489	0	0.0805038244188544	0.121726911423656	0	0.0187541123228064	0	0.209911823376058	0	0	0.0261054580771536	0.109455787056278	0.0385773726466401	0	0.0502782408114817	0.146922568130121	0.0898709505384149	0.0464742925213396	0.0454988246915475	0	0	0
GSM1899517_Treat	0.104121349600872	0	0.0876949175291394	0.0966050332058831	0	0.156273771500887	0	0.0387848140048191	0.0811228989594388	0	0.0341590831251873	0.0201901789559723	0.0351171085027277	0	0.0145527317241709	0.210971372095798	0.0685884779568265	0.0301907431819619	0.003587805216207	0	0	0.0180397144401089
GSM1899518_Treat	0.0116504801107381	0	0.026926081986581	0.0973688105679234	0	0.0944234957102895	0	0.079855941714983	0	0	0.0642755477911286	0	0.0262489521779769	0	0.0790999051239118	0.183746930494611	0.114773163470086	0.0196069732044685	0	0.109575305868632	0	0.0924484117786693
GSM1899520_Treat	0	0.0276738173799385	0.036691008661734	0.268285495851487	0	0	0	0.0443908076299543	0.0349416101780304	0	0	0.0611010083088286	0.0368300211672154	0.00875457864969758	0.0642752246221424	0.208436160614788	0.0225879833174399	0.0723121813947243	0.094198547177074	0	0	0.0195215550469458
GSM1899522_Treat	0.082252001689777	0	0.0348970919769897	0.161138538024119	0	0	0	0.124937830676435	0.0119316788121489	0.0118152735221846	0	0.0945884955607117	0	0	0.156749898425559	0.10846335074051	0.0306311950771495	0.045107237435157	0.094644603919816	0	0	0.0428428041394421
GSM1899524_Treat	0	0	0.0635176299802842	0.238519710755913	0	0	0.0432322563710431	0.111691533623558	0	0	0.0239422575586028	0.0478790653094141	0.0739423999258118	0.0136946498774	0.239008696033278	0.0389881101892412	0.0551679973467402	0	0.017054139856969	0	0.00872306034669694	0.0246384928250471
GSM1899527_Treat	0.0559342059445738	0	0.0769796639902196	0.168533047195238	0	0.0307722620502799	0	0.118311169677398	0.0731017984118004	0	0.0361688733037315	0.00876435018745728	0.0664181390333999	0	0.0211742575729726	0.142389521435814	0.0331911423435334	0.0231183596898687	0	0.0954243088023742	0	0.0497189003613391
GSM1899528_Treat	0.0734250061176967	0	0.032054446546277	0.185497531239258	0	0.0377036989078069	0	0.0524654056834174	0.086964865120298	0	0.0871152588899305	0.0148601150175836	0.00317592108109139	0	0.10087926937207	0.144026933181185	0.0805528947551478	0.0349756657712344	0.00546913959231385	0	0	0.0608338487246891
GSM1899529_Treat	0	0.0150221353758365	0.0275897036201734	0.0705961611772828	0	0.187375593201911	0	0.059964097133426	0	0.0848882653884235	0.000505658552700685	0	0	0.054523851472498	0.0661726164713882	0.207461741699741	0.0590487695475628	0.0153531332642464	0.0650683954054028	0.0298530658629239	0	0.0565768118264829
GSM1899531_Treat	0.0233307533017585	0	0.0665074074840607	0.120034749037245	0	0.21956772293593	0	0.0500584404712488	0.0321583497399274	0	0.059541965628399	0	0.00269155051780165	0.00300805598605161	0.0398637859844231	0.139115508190661	0.0875904749257716	0.0336637860311404	0	0.0587465553108002	0	0.0641208944547812
GSM1899535_Treat	0	0.189713207628589	0.0227249507621592	0	0	0.123852434137647	0	0.1150737550291	0.0409813955662167	0.0323668651197191	0.0914633542630061	0	0.0144704879385608	0	0.00676578029041887	0.0623118000138488	0.0825179886204667	0.149545863726235	0.0279260623008148	0.0120823355172226	0	0.0282037190859959
